# Supplementary material for: Temporal evolution of master regulator Crp identifies pyrimidines as catabolite modulator factors
Source: Nat Commun. 2021 Oct 7;12:5880. doi: 10.1038/s41467-021-26098-x (PMC8497467; doi:10.1038/s41467-021-26098-x)
Supplement: Supplementary file 5 — Supplementary Data 1 [file 41467_2021_26098_MOESM5_ESM.xlsx]

## Sheet: plates
Strain	component_name	23dpg	2mcit	2obut	35cgmp	5oxpro	6pgc	AICAr	Hexose_Pool_fru_glc-D	Lcystin	Pool_2pg_3pg	accoa	acon-C	actp	ade	adn	adp	adpglc	akg	ala-L	amp	arg-L	asn-L	asp-L	atp	camp	chor	cit	citr-L	cmp	coa	ctp	cytd	dadp	damp	datp	dcdp	dcmp	dctp	dgdp	dgmp	dgtp	dhap	dimp	ditp	dtdpglu	dtmp	dttp	dump
		3-Phospho-D-glyceroyl phosphate	2-Methylcitrate	2-Oxobutanoate	3',5'-Cyclic GMP	5-Oxoproline	6-Phospho-D-gluconate	5-Amino-1-(5-Phospho-D-ribosyl)imidazole-4-carboxamide		cystine	D-Glycerate 2-phosphate/3-Phospho-D-glycerate	Acetyl-CoA	Cis-Aconitate	Acetate transport peroxisomal	adenine	adenosine	ADP	ADPglucose C16H23N5O15P2	alpha-ketoglutarate	alanine	AMP	arginine	aspargine	aspartate	ATP	cAMP	chorismate	citrate	L-citrulline	CMP	coenzyme A	CTP	cytidine	deoxy-adp	deoxy-AMP	deoxy-ATP	deoxy-CDP	deoxy-CMP	deoxy-CTP	d-GDP	deoxy-GMP	deocy.GTP	dihydroxyacetone phosphate	deoxy-IMP	deoxy-ITP	DTDPglucose	deoxy-TMP	deoxy-TTP	deoxy-UMP
		uM	ratio	ratio	ratio	uM	uM	ratio	uM	uM	uM	uM	uM	uM	uM	uM	uM	uM	uM	uM	uM	uM	uM	uM	uM	uM	uM	uM	uM	uM	uM	uM	uM	uM	uM	uM	uM	uM	uM	uM	uM	ratio	uM	uM	uM	uM	uM	uM	uM
	meta_value	calculated_concentration	calculated_concentration	calculated_concentration	calculated_concentration	calculated_concentration	calculated_concentration	calculated_concentration	calculated_concentration	calculated_concentration	calculated_concentration	calculated_concentration	calculated_concentration	calculated_concentration	calculated_concentration	calculated_concentration	calculated_concentration	calculated_concentration	calculated_concentration	calculated_concentration	calculated_concentration	calculated_concentration	calculated_concentration	calculated_concentration	calculated_concentration	calculated_concentration	calculated_concentration	calculated_concentration	calculated_concentration	calculated_concentration	calculated_concentration	calculated_concentration	calculated_concentration	calculated_concentration	calculated_concentration	calculated_concentration	calculated_concentration	calculated_concentration	calculated_concentration	calculated_concentration	calculated_concentration	calculated_concentration	calculated_concentration	calculated_concentration	calculated_concentration	calculated_concentration	calculated_concentration	calculated_concentration	calculated_concentration
WT_day1 (OD10)	1_1 (10) _93	37.626	2.17936	0.788679	2.07905	15.5073	3.40623	0.151003	1.17968	0	1.27912	0.288894	2.71703	0.630307	0.207317	0.006782	0.375774	2.37797	3.38929	0.166994	0.196695	69.138	0.991469	0.241243	0.490269	0.013646	67.7471	21.8165	1.27993	2.82497	0.340458	3.56369	97.2829	9.8556	0.316147	2.13219	0.329058	0.081057	0.821583	0.33752	0.22647	1.67603	4.94804	0.653785	22.9802	0.336004	0.240927	0.849391	0.103927
WT_day1 (OD10)	1_1 (10) _94	8.59875	2.74329	1.01697	2.24984	11.14	3.79641		0.543433	0.004849	1.3147	0.273841	3.39182		0.136938	0.00424	0.300685	5.39067	4.32132		0.19484	77.0537	0.741424	0.24042	0.444478	0.028237	1.21969	15.3024	1.38084	2.73885	0.372196	3.63961	0.001707	1.04303	0.204756	1.93375	0.291457	0.071543	0.508566	0.328318	0.174841	1.62443	4.93785	0.252591	16.8478	0.493949	0.252073	1.017	0.12516
WT_day1 (OD10)	1_1 (10) _95	24.859	3.78944	1.03993	0.941558	8.40985	4.3079	0.075464	0.784667	0.012418	1.06754	0.253312	2.00871	1.14952	0.141114	0.004998	0.339136	2.38724	3.10477	2.02963	0.228996	83.1122	0.965033	0.301411	0.409394	0.023713	5.50069	16.8578	1.52584	1.59769	0.3808	4.07234	1.97359	2.10913	0.296575	1.83707	0.198343	0.083195	0.572342	0.325424	0.208901	1.60624	5.00664	1.03253	25.7991	0.300709	0.227812	1.15646	0.117268
WT_day1 (OD10)	1_1 (10) _96	10.2783	2.34753	0.686041	1.13759	0.547656	3.71082	0.32526	0.744682	0.002303	0.618132	0.276748	2.0107	0.818065	0.139407	0.004682	0.378266	1.79177	2.73365	2.75469	0.118824	36.7219	0.8263	0.162239	0.418889	0.010763	1.89951	8.93849	1.6001	2.14816	0.355263	3.33049	0.249578	5.23339	0.219502	2.56979	0.308943	0.024656	0.448757	0.392866	0.099796	1.67693	2.66233	0.007335	11.9346	0.24439	0.156833	1.25348	0.079666
WT_day3	1_3 _61	7.38234	4.79398	0.965189	2.72555	1.40674	1.00536	0.00205	0.980126	0.003183	1.94905	0.352738	1.56748	1.57835	0.984536	0.021352	0.574599	1.32959	2.41537	1.06196	0.356872	21.5455	0.462198	2.2288	0.235187	0.092685	2.20606	4.54521	0.997241	0.200919	0.635501	0.235529	0.202691	2.28121	1.06025	1.85903	0.29925	0.261973	0.311964	0.619602	0.370787	0.844774	3.96454	0.283618	6.79359	0.199269	0.177773	0.426646	0.188974
WT_day3	1_3 _62	4.94087	0.763406	1.1317	0.511945	13.5456	2.73735	0.002022	0.607202	0.00278	2.48558	0.210396	1.70127	0.810788	1.25215	0.019518	0.666348	1.45419	3.26909	0.518881	0.425811	16.723	0.759528	2.70489	0.590556	0.067554	0.012427	5.35138	0.662536	0.232087	0.630948	0.31586	0.217885	1.83993	1.06468	1.7044	0.376213	0.319401	0.203432	0.713196	0.431882	1.0347	3.15858	0.192599	7.3334	0.28455	0.337474	0.4449	0.137664
WT_day3	1_3 _63	4.73403	1.1285	0.935535	0.332093	6.32607	1.85297	0.302359	0.679849	0.002567	3.41027	0.194668	2.1021	1.47917	1.02178	0.031323	0.662096	5.10522	2.16939	0.651952	0.944134	18.1985	0.797823	2.62839	0.302695	0.068496	1.54356	5.25491	0.917688	0.311258	0.539414	0.309544	2.92786	2.15982	2.5264	1.298	0.307093	0.445398	0.184378	0.631483	0.707462	0.907483	4.78401	0.392537	4.77814	0.25488	0.470634	0.438118	0.311696
WT_day3	1_3 _64	3.95242	1.23349	0.90649	0.656544	3.24647	2.41674	0.073827	4.81121	0.002874	3.67164	0.186676	1.98927	0.897691	1.29629	0.021814	0.607795	3.41825	2.90708		0.730147	13.6633	1.48211	2.44905	0.454103	0.100936	1.41951	5.45786	0.810918	0.328664	0.376445	0.193237	2.01303	3.97441	2.22689	1.4327	0.385297	0.563121	0.311039	0.665313	0.82631	0.843796	4.79267	0.436249	2.23286	0.344998	0.539827	0.321912	0.484659
WT_day5	1_5 _5	3.34726	1.1435	1.20611	0.497481	2.82803	2.60134	0.215904	14.652	0.015615	1.93848	0.044179	2.3211	0.882687	0.357559	0.05324	0.412589	0.540036	2.74414	53.5641	0.046329	10.053	1.58531	0.882727	0.598333	0.036749	0.949365	0.573884	0.332456	0.079322	0.376696	0.552452		2.71653	0.304754	2.61081	0.618479	0.073546	0.706196	0.425382	0.052112	3.79028	1.80761	0.957816	1.35643	0.071508	0.089573	0.74402	0.136421
WT_day5	1_5 _6	4.23441	1.72121	1.29552	0.911487	1.33144	2.59481	0.164504	5.86251	0.0117	2.14661	0.072771	30.0768	1.03779	0.481621	0.041912	0.387324	0.532896	2.87236	0.040764	0.085945	9.59749	1.59103	1.13017	0.403631	0.048168	0.9296	0.495092	0.48859	0.088361	0.487109	0.248905	106.939	3.5692	14.1285	1.38262	0.741817	0.110776	0.802272	0.36057	0.078549	2.47893	2.25782	0.410461	1.61045	0.108104	0.095036	0.635395	0.186868
WT_day5	1_5 _7	3.97312	1.75718	1.00678	0.553735	15.4472	1.25222	0.105878	1.0964	0.004641	1.95523	0.053337	1.81056	0.950442	0.478834	0.01861	0.241447	0.906942	113.013	0.49979	0.091979	10.1757	1.43651	0.838492	0.213504	0.042232	3.72531	0.626537	0.180187	0.065544	0.370666	0.243813	0.496596	3.77477	0.526442	1.25564	1.0373	0.095802	0.871041	0.294101	0.078954	0.960664	2.14707	0.765854	1.81919	0.078659	0.063211	0.544294	0.171438
WT_day5	1_5 _8	3.50098	1.69373	0.973766	0.380459	8.01822	2.52555		2.11299		1.75411	0.052518	1.50834	1.65592	0.50855	0.016979	0.335791	0.595976	2.84031		0.078813	10.8336	1.73318	0.982738	0.55865	0.061387	1.65877	0.682969	0.365363	0.082407	0.249329	0.549598		3.16201	0.337549	1.01999	0.428742	0.083023	1.01584	0.310645	0.078647		1.47589	0.670906	1.95293	0.074267	0.091232	0.629451	0.174316
WT_day7	1_7 _65	2.74448	3.28159	0.840719	1.49714	18.9341	2.36939	0.070026	0.588677	0.005231	0.501255	0.016757	1.60968		0.127538	0.013796	0.128364		42.2344	1.00585	0.032256	13.0451	0.58725	0.59831	0.108822	0.102073	0.56891	2.86723	0.305226	0.050194	0.113794	0.11477	0.03422	2.39002	0.122142	0.906815	0.182468	0.028367	0.247235	0.107803	0.030585	0.34944	1.38933	3.9187	8.91413	0.183573	0.020825	0.383683	0.150648
WT_day7	1_7 _66	5.95041	2.8688	1.01407	0.315335	6.59465	2.53604	0.129852	1.03494	0.007042	0.462676	0.017789	1.71884	0.575075	0.117677	0.017963	0.101349	0.145394	3.37379	2.03808	0.051092	14.5264	1.51799	0.562466	0.086399	0.170051	0.984922	4.31105	0.250171	0.048929	0.080994	0.326027	0.929379	5.74554	0.184123	1.1881	0.068463	0.059457	0.171024	0.096833	0.032542	0.309822	1.63288	0.872175	6.44229	0.100116	0.033327	0.21047	0.119877
WT_day7	1_7 _67	1.01837	3.34986	0.973801	4.08496	2.33298	1.72067	0.084704	0.357774	0.002477	0.36923	0.017832	1.52034	1.00168	0.069058	0.009241	0.061627	0.23216	2.3879	3.75899	0.036973	2.9722	0.414316	0.327743	0.113176	0.105035	0.474044	3.25698	0.186748	0.036955	0.063805	0.251165	0.061225	3.23369	0.096699	1.25031	0.136049	0.031182	0.228598	0.076104	0.028339	0.380759	0.782481	0.742602	6.77068	0.242081	0.026421	0.325735	0.098193
WT_day7	1_7 _68	2.99771	2.81694	0.843862	0.116145	4.81058	1.46589		0.716734	0.003145	0.303899	0.031621	1.6135	1.09858	0.087497	0.006956	0.097757	0.344958	240.309		0.022632	4.62199	1.39833	0.384935	0.097794	0.102278	0.572665	3.32806	0.209642	0.047805	0.123093	0.100587	0.236959	1.73709	20.6943	1.15246	0.082301	0.029848	0.283248	0.08079	0.032487	0.28827	0.76741		19.8031	0.060228	0.017558	0.230242	0.089064
WT_day9	1_9 _10	4.86421	0.74409	1.11257	1.19371	6.71495	2.90058		6.11875	0.006588	0.51223	0.014344	1.73875	0.619849	0.149873	0.005366	0.125366	0.314441	2.08068	1.14796	0.018795	3.16382	0.982073	0.463463	0.126986	0.103254	2.54629	0.515984	0.151524	0.061906	0.09581	0.093548	0.5	3.28048	14.9394	1.38805	0.202463	0.025625	1.00809	0.141222	0.019951	0.545851	1.96316	0.973223	1.48955	0.070963	0.014198	0.35561	0.195244
WT_day9	1_9 _11	2.91764	2.07366	0.952738		11.3342	2.5458	0.0801	0.952105		0.474714	0.014484	34.0359	0.690621	0.122023	0.014935	0.103369	0.429435	2.55994	33.1083	0.026427	5.53502	0.986025	0.443763	0.309525	0.107073	1.37416	0.566242	0.099311	0.057079	0.085479	0.607662	0.497059	3.237	0.251288	1.09594	0.515443	0.084086	1.13986	0.123783	0.031732	0.229296	1.12319	0.197057	1.27683	0.563183	0.024805	0.293448	0.193314
WT_day9	1_9 _12	1.70911	1.60789	0.743629	1.0243	3.28588	1.69627	0.050028	0.712745	0.003861	0.449734	0.039182	1.49008	0.655922	0.126141	0.024186	0.151688	0.260374	2.01356	2.94838	0.020672	3.62808	0.608084	0.38381	0.11818	0.109565	1.37197	0.794739	0.254089	0.059775	0.171731	0	0.041913	2.23956	9.90318	1.255	0.195538	0.042578	0.846934	0.135391	0.022878	0.397053	1.8394	0.511767	1.74314	0.085466	0.024215	0.411896	0.126309
WT_day9	1_9 _9	5.48795	2.0408	0.902703	0.95448	4.03223	2.96391	0.833335	3.24702		0.650231	0.018417	1.45238	1.6966	0.149034	0.011042	0.225736	0.285449	4.40137	0.499859	0.021581	4.23786	1.47258	0.439536	0.284796	0.11482	0.013316	0.475424	0.134688	0.075174	0.164467	0.299	1	3.26001	9.79231	1.73389	0.281767	0.029183	0.726746	0.188192	0.020492	0.873106	1.8756	0.584208	1.91868	0.053597	0.024943	0.483106	0.126468
WT_day15	1_15 _45	19.5336	4.28653	0.84217	0.560186	10.5152	2.34424	0.243527	12.7467	0.0027	0.390939	0.010226	2.1349	1.39935	0.296606	0.018469	0.094634	0.32697	2.29166		0.00619	9.47956	1.20575	0.560714	0.177378	0.174566	1.45579	3.21212	0.042789	0.032404	0.109662	0.171577	0.664865	4.57727	0.175675	1.28689	0.084753	0.047912	0.325059	0.107109	0.010361	0.674949	1.87383	0.160623	3.68389	0.051408	0.012581	0.610641	0.134765
WT_day15	1_15 _46	9.06185	4.31453	1.06323	1.55088	34.5937	2.05962	0.268206	0.627975	0.00027	0.289032	0.011277	1.56319	0.442471	0.287914	0.018535	0.052797	0.230645	169.886		0.008021	3.1666	1.41685	0.479499	0.118523	0.125452	0.45129	9.56319	0.097232	0.031374	0.092424	0.098144		5.26411	13.9486	1.4	0.035025	0.019686	0.243386	0.043425	0.0096	0.300727	1.41784	0.971757	4.88137	0.02649	0.014585	0.307405	0.115597
WT_day15	1_15 _47	14.6462	5.44593	1.19865	2.07488	5.43564	2.0904	0.100729	0.737019	0.002529	0.291281	0.010372	1.66521	0.89889	0.264517	0.011401	0.036511	0.446815	2.31986	52.8758	0.010884	4.80499	0.208085	0.611036	0.054014	0.211426	1.25881	3.59352	0.096721	0.03709	0.050099	0.469688		4.11553	14.1674	0.865307	0.070851	0.035036	0.202845	0.057422	0.011343	0.200447	1.53401	7.55887	4.11291	0.017419	0.015179	0.516645	0.124812
WT_day15	1_15 _48	2.55587	4.402	1.12893	2.01149	3.07341	2.03981	0.123898	2.12067	0.007376	0.220406	0.035059	1.74662		0.244633	0.034947	0.046079	0.146143	2.51088		0.009403	2.24011	1.35238	0.527485	0.049762	0.159043	2.05036	3.09919	0.053608	0.029543	0.122659	0.077181	101.337	2.64377	0.097214	0.856482	0.031681	0.026474	0.221154	0.046578	0.010565	0.18837	1.42324	0.489294	10.2483	0.047228	0.01855	0.513457	0.125771
cya_day1	2_1 _13	3.99263	0.279772	1.15052	1.03216	2.21357	3.41538	0.274283	1.80105	0.004745	4.38932	0.060436	1.53692	1.08344	0.1511	0.003079	0.474283	2.2314	3.39238	211.484	0.144312	22.1946	1.38339	3.44918	0.599496	0.002491	1.25719	1.68027	2.11871	0.30969	0.52059	1.29865	0.59758	3.76185	0.307648	3.15408	0.429543	0.049423	0.846609	0.510801	0.126237	2.16215	1.56772	0.331825	2.29254	2.08971	0.210399	0.890854	0.123318
cya_day1	2_1 _14	7.83258	0.355054	0.96329	0.252213	1.78925	3.58314	1.74474	0.776149	0.003398	3.94604	0.050726	1.32975	1.63057	0.127701	0.005156	0.445165	2.05782	3.3933	3.05264	0.130132	33.7759	1.47843	3.68428	0.568738	0.00277	1.41683	1.76499	0.824201	0.215593	0.521233	0.667478		4.16891	0.283836	2.09839	0.326275	0.043852	0.980749	0.464042	0.111567	1.92707	2.39037		7.17045	0.764627	0.22663	0.516206	0.139255
cya_day1	2_1 _15	7.708	0.222236	0.914131	0.488969	1.3869	2.97239	0.593098	1.45508	0.003452	4.26372	0.062599	1.33804	1.32119	0.104102	0.005169	0.658624	1.71558	2.51498	2.03149	0.157643	24.4554	2.45638	2.62991	0.871247	0.0036	0.866916	1.4525	1.30015	0.235068	0.550194	0.733523	19.873	5.24802	0.239922	1.94927	0.542385	0.078815	0.602799	0.685426	0.160753	2.36085	1.47853	0.99538	11.1711	0.434234	0.168087	0.722353	0.127243
cya_day1	2_1 _16	7.3875	0.293024	0.953499	1.92137	5.5574	2.83662	0.297113	0.931555		3.97264	0.057752	1.54114	1.28994	0.104915	0.00558	0.721229	0.58137	3.23123	0.338345	0.126138	26.209	3.08783	2.61915	0.416505	0.002073	3.38244	1.71369	1.01146	0.233974	0.469402	0.352254	33.4097	2.78815	0.16919	1.72139	0.552837	0.063665	1.02254	0.71089	0.165398	2.16906	1.88804		7.87356	0.341816	0.150357	0.554456	0.144864
cya_day3	2_3 _73	9.80744	0.243531	1.11396	0.885711	0.825549	1.53255	0.098609	1.06647	0.00347	2.15755	0.082046	1.76199	0.35016	0.522029	0.018577	1.0031	6.41519	4.10159	108.745	0.565122	28.6527	1.4382	1.74256	0.206306	0.00265	0.724775	2.7686	0.501401	0.624134	0.678253	0.224522	0.981712	8.36875	1.53692	1.79442	0.636904	0.492235	0.279909	1.08937	0.572168	0.798843	0.554529	2.91699	6.80949	0.083835	0.221516	0.495165	0.177996
cya_day3	2_3 _74	6.08541	0.528308	0.855261	2.92336	0.766224	1.53966	0.194143	1.41808	0.004028	2.29714	0.066059	1.20622	1.19677	0.529062	0.012149	1.17868	5.15987	3.56557	5.02133	0.532128	33.6224	1.20512	1.87108	0.354407	0.002181		2.78267	0.408824	0.580713	0.664219	0.263031	0.480818	2.50699	1.78259	1.43045	0.772176	0.326571	0.260175	1.14025	0.596896	0.814379	0.980258	0.524025	18.5738	0.083979	0.313206	0.390908	0.119611
cya_day3	2_3 _75	3.04311	0.211339	0.906785	0.704966	1.15064	1.24346	0.127934	0.608344		2.12563	0.066922	1.64884	1.95513	0.426803	0.008747	0.734464	2.06229	3.16116		0.352113	37.2448	0.892615	1.49134	0.12269	0.005659	1.032	3.27652	0.812248	0.360041	0.318115	0.23738	0.999264	2.05075	0.714436	2.00189	0.404097	0.168423	0.243246	0.68596	0.347618	0.666145	0.555212	0.472931	14.6134	0.108685	0.163913	0.264277	0.127468
cya_day3	2_3 _76	6.03913	0.266487	1.02801	1.95578	1.64181	1.54392	0.072573	0.377344	0.002976	2.19832	0.075883	1.20645	0.845553	0.439458	0.006714	0.814689	2.69532	3.45538	0.02529	0.386567	26.5719	0.859766	1.62736	0.154127	0.001907	0.711036	4.13122	1.08367	0.317706	0.291723	0.171575	1.02294	1.9057	0.692753	1.20786	0.468911	0.243335	0.352478	0.752395	0.326604	0.565981	0.660672	0.474813	8.78489	0.440806	0.161947	0.364805	0.138442
cya_day5	2_5 _17	3.04377	0.457942	1.22844	2.98157	4.56493	4.05009	0.087804	2.25119		2.67277	0.085144	1.25276	1.16957	0.44055	0.027466	1.0715	5.19729	2.53449	0.691178	0.885476	49.4659	0.9203	2.27924	0.265006	0.01275	1.41379	1.83756	0.690465	0.495945	0.244912		4.35209	2.44819	1.80685	1.24938	0.842726	0.848754		0.958605	0.912328	0.9197	1.69167	2.32331	3.77026	0.050794	0.399549	0.525823	0.279254
cya_day5	2_5 _18	4.19346	0.635548	1.25331	4.04124	4.64935	3.05362	0	0.388312	0.002587	2.40118	0.101569	36.7875	1.26304	0.495898	0.028758	1.22095	4.81216	3.08479	0.398282	0.821392	37.7576	0.591934	1.73513	0.226558	0.006851	1.09964	7.59057	0.482828	0.505766	0.255088	0.449145	1.03669	3.97084	1.91588	0.89276	1.17808	1.04994		1.22778	0.885404	0.865731	1.57835	0.388538	7.88288	0.060747	0.406274	0.693805	0.258575
cya_day5	2_5 _19	4.29712	0.2912	1.14174	0.594587	1.0539	1.6909	0.083972	1.99332		1.7816	0.073981	1.50638	1.16397	0.346327	0.024171	0.805354	2.98995	2.93084	1	0.698228	39.215	0.715827	1.78801	0.16134	0.006079	1.72092	1.30338	1.01801	0.524629	0.188499	0.705539	0.156234	3.8893	0.862754		0.608702	0.445143	1.1277	0.718164	0.706618	0.588919	1.0603	1.4769	2.8185	0.024093	0.263755	0.347031	0.170104
cya_day5	2_5 _20	4.07471	0.212394	1.28398	14.0197	2.48459	2.55659	0.088634	0.401554		1.965	0.080504	1.26847	0.71022	0.431802	0.012323	0.873556	5.6172	113.332	0.668464	0.707568	11.1033	0.761621	1.73059	0.230528	0.004521	1.23416	1.59362	1.36983	0.500423	0.253419	0.419204	0.299028	3.12486	1.53509	1.44327	0.658564	0.571217		0.791856	0.669767	0.572834	1.42696	0.671735	2.34523	0.203378	0.313027	0.565536	0.170889
cya_day7	2_7 _77	3.73525	0.861926	1.16867	4.95385	8.5945	1.03315	0.020413	1.0369	0.003306	0.796076	0.053	1.63574	2.52737	0.359559	0.039849	0.351631	0.916132	2.83736	0.672899	0.249559	66.2068	0.657129	2.23054	0.121427	0.002371	0.018515	5.3427	2.15567	0.185845	0.1029	0.111382	0.115917	4.94871	0.43079	0.891934	0.262723	0.192711	0.2192	0.367497	0.21543	0.340227	0.69776	0.9972	6.22569	0.000681	0.097725	0.244473	0.156937
cya_day7	2_7 _78	5.61983	0.288353	0.951317	56.2869	3.54751	1.82058	0.097273	2.9866	0.003051	0.768938	0.068766	1.47693	0.77795	0.382471	0.021884	0.365745	0.398222	2.69785	0.412807	0.245034	73.7396	1.0181	2.38539	0.085585	0.004227	111.451	3.63442	0.912273	0.156618	0.120945	0.123758	2.83314	8.28805	0.517767	0.992199	0.365059	0.141166	0.239361	0.363927	0.204488	0.309359	0.791048	0.992993	2.7575	0.386497	0.121053	0.333409	0.133575
cya_day7	2_7 _79	4.06978	0.616114	0.99747	1.08571	2.29219	2.6716	0.250686	0.88364		0.641414	0.0664	1.43356	0.762946	0.421287	0.030943	0.272305	0.417015		0.478815	0.185485	49.6124	0.807085	1.25693	0.055097	0.003361	1.76989	3.33373	1.22036	0.1412	0.124702	0.081647		2.70484	0.565355	1.07635	0.237604	0.19372	0.271538	0.267581	0.132543	0.270358	0.733726	2.01105	5.12047	0.0575	0.091379	0.224636	0.123321
cya_day7	2_7 _80	5.51054	0.186699	0.809588	0.40754	2.70992	3.56696	0.05867	0.734532	0.002849	0.701071	0.064668	1.64145	1.58774	0.449784	0.04619	0.292417	1.04944	2.23467	1.95692	0.189766	61.698	1.16279	1.41819	0.057128	0.002343	2.72366	3.36218	1.29655	0.115979	0.128019	0.127003	2	5.14668	12.7113	1.09432	0.325649	0.147089	0.227179	0.278048	0.200598	0.211107	0.746628	1.0283	4.47659	0.073348	0.12197	0.269943	0.130139
cya_day9	2_9 _21	4.48062	0.242736	1.22327	0.356831	15.959	2.24615	0.087691	5.13889	0.009911	0.796579	0.05304	1.79025	1.84282	0.247088	0.017055	0.374985	0.455525	2.62127		0.089533	28.0751	1.81251	1.14767	0.184904	0.002149	1.03748	5.36478	1.875	0.079045	0.10923	0.255575		2.28723	0.238499	1.15578	0.293338	0.073923	0.386254	0.260179	0.111719	0.436266	1.3268	1.02022	5.25704	0.018196	0.066711	0.241487	0.134581
cya_day9	2_9 _22	4.51884	0.173226	0.886664	0.625577	0.785112	3.08902		0.73624		0.674502	0.050132	1.5073	0.517986	0.24551	0.016598	0.296958	0.612752	2.99031		0.115153	45.449	0.797958	1.47443	0.150835	0.003521	1.08652	1.50148	0.915463	0.070772	0.079743	0.590009	0.059403	2.63915	0.284694	1.32279	0.233999	0.128246	0.563753	0.277482	0.13145	0.473791	0.923266	0.328643	5.26914	0.098456	0.046601	0.28545	0.152592
cya_day9	2_9 _23	2.95106	0.17527	1.18734	1.49751	1.14214	2.78309	0.167237	7.13575	0.004213	0.785104	0.063764	1.66965	0.496257	0.194606	0.012263	0.21111	0.533356	1.9192	4.06747	0.132198	30.4047	0.774033	1.1954	0.119944	0.006207	0.560135	1.55071	1.04385	0.088376	0.092431	0.260714	0.049795	3.64631	0.16209	1.15364	0.169441	0.077298	1.06323	0.292275	0.095797	0.842695	1.39142	0.504083	2.60719	0.072302	0.055767	0.340203	0.136223
cya_day9	2_9 _24	2.70387	0.202192	1.01545	3.43508	0.807831	2.03707	0.24177	1.059	0.006803	0.671108	0.081939	1.50061	0.786454	0.149816	0.010793	0.279132	0.274267	1.91807		0.104857	36.0597	0.764083	0.871141	0.146632	0.003427	1.03737	1.88828	1.24724	0.081251	0.1309	0.122698	4.03478	2.86703	0.2817	1.17752	0.212502	0.045315	1.27853	0.263208	0.098919	0.463257	0.688103	2.42636	3.17359	0.079297	0.037668		0.135216
cya_day15	2_15 _57	3.12504	1.77479	0.90578	1.07095	16.038	1.70494	0.134632	1.28219		0.563953	0.010223	1.95193	0.701529	0.110122	0.009872	0.097877	0.099389	2.39946		0.016098	84.6316	0.370991	0.766074	0.083722	0.001626	0.00648	4.27816	0.98895	0.033396	0.092396	0.2537	2.9502	2.14863	0.094064	1.26812	0.050737	0.016242	0.16256	0.078771	0.017649	0.519839	1.16351	0.756214	6.87345	0.000447	0.025415	0.651235	0.107948
cya_day15	2_15 _58	6.77709	1.93977	0.797888	1.0026	4.94	1.63558	0.239383	2.10308	0.005085	0.555125	0.016476	1.9218	0.565528	0.115118	0.011291	0.051118	0.001014	255.533		0.026025	76.2827	1.75903	1.23966	0.058932	0.006661	1.1939	5.91623	0.992473	0.046209	0.089519	0.070988	0.057758	3.62223	0.197505	0.832668	0.072766	0.051751	0.172031	0.06749	0.020926	0.196815	0.593117	0.140056	13.021	0.352132	0.015279	0.11181	0.103038
cya_day15	2_15 _59	1.18455	1.74743	0.806204	7.26831	18.3189	1.26759	0.196533	5.27746		0.645818	0.020743	1.70239	1.08039	0.103724	0.012979	0.069329	0.15008	3.06251		0.029125	87.2949	1.5774	0.870639	0.067415	0.004454	1.12342	5.25648	1.17096	0.039407	0.09755	0.096255	0.316964	2.99846	12.1412	1.01181	0.091861	0.021226	0.251698	0.06586	0.019603	0.190779	0.53844	0.169278	15.4793	0.010214	0.006374	0.206207	0.080366
cya_day15	2_15 _60	1.03994	1.68852	1.22213	1.79754	24.5841	2.1995	0.232952	0.947963	2e-06	0.568737	0.01115	16.588	0.267272	0.086725	0.007676	0.066703	0.160387	2.73058	1.47225	0.025263	105.564	0.873516	0.843953	0.0585	0.007092	1.34423	5.47636	1.44908	0.032841	0.086301	0.113448	0.50971	1.6421	0.093818	2.00318	0.053758	0.026176	0.203659	0.060491	0.0214	0.227275	0.907389	0.913405	5.51203	0.161541	0.01046	0.497585	0.105371
cyacrp_day1	3_1 _25	5.34022	0.285441	1.33095	0.229214	8.42244	3.43649	0.136544	7.74337	0.005207	3.95829	0.071727	1.50518	0.782827	0.234996	0.003848	0.679575	3.10617	2.95464		0.150363	21.5225	1.55504	3.37285	0.41197	0.00287	1.72851	2.43841	1.35932	0.188675	0.389641	0.529006	13.6313	3.38246	0.223134	1.84904	0.41362	0.056716	0.758067	0.535337	0.124893	1.59554	1.95848	0.500263	10.7116	2.53814	0.154648	0.746889	0.150998
cyacrp_day1	3_1 _26	3.19852	0.216607	1.00062	0.599221	1.21387	2.16876	0.071509	2.79288	0.003337	4.23971	0.069023	1.44188	0	0.212427	0.004486	0.515472	2.1057	356.29	2.55147	0.103044	26.0439	1.09275	3.49892	0.502219	0.003129	1.74769	3.88441	1.00209	0.189114	0.430548	0.616393	0.64362	3.95106	0.198295	1.66876	0.308028	0.047735	1.03941	0.479294	1.22068	1.75052	1.81663	0.213166	11.2509	0.424055	0.151777	0.417146	0.117541
cyacrp_day1	3_1 _27	9.1903	1.92916	1.52859	0.830713	11.0391	6.86877	0.654649	1.17454		6.35112	0.122114	1.84439	0	0.532073	0.007778	0.827742	2.53132	2.60342	5.02219	0.250186	48.929	2.50185	5.95513	0.779409	0.001016	0.712928	3.67954	1.57277	0.265367	0.485483	0.644517		2.3127	0.297507	2.88708	0.62645	0.073009	0.987314	1.00687	0.247834	2.74943	2.12278	0.746384	12.1404	0.784158	0.320589	0.866465	0.148599
cyacrp_day1	3_1 _28	7.65106	2.36145	1.40786	0.894467	3.5684	7.13084	0.354784	1.00976		7.08061	0.112523	1.68097	1.93549	0.560089	0.009786	0.7968	2.53894	3.06371		0.274713	61.3807	3.79926	5.07031	1.39238	0.004674	0.781561	4.621	1.22148	0.262827	0.561589	0.591102	0.669286	2.28531	0.2813	3.6544	0.619655	0.084112	1.36755	0.906635	0.296356	2.36295	2.23982	0.20943	11.702	0.750006	0.249768	0.718474	0.148933
cyacrp_day3	3_3 _85	6.20048	0.173689	0.792699	1.9763	8.50147	1.82385	0.353496	1.45223	0.003899	2.08537	0.195	1.71879	1.67439	0.536506	0.008367	0.959332	3.50166	3.63727	0.464536	0.377266	30.5602	1.18125	1.30908	0.190021	0.003999	1.52706	3.14022	1.09146	0.376252	0.454331	0.209781		2.48682	1.07956	1.66757	0.597169	0.303476	0.23196	0.958065	0.477055	0.721584	0.747433	1.55589	12.8523	0.097182	0.236747	1.01148	0.172406
cyacrp_day3	3_3 _86	9.34721	0.367903	0.979983	1.27778	0.862736	1.54867	0.00331	0.779		1.6346	0.137906	1.50815	1.10213	0.410276	0.009668	0.869523	3.51397	3.20275	1.5688	0.399599	27.349	1.15192	0.907169	0.19863	0.003234	0.005555	4.66219	0.676873	0.292537	0.539084	0.262592	3.02543	2.08367	0.840164	2.2548	0.474267	0.173078	0.262181	0.806569	0.30264	0.75008	0.445316	0.325818	11.168	0.088298	0.246285	0.443222	0.109414
cyacrp_day3	3_3 _87	19.1432	0.254795	0.789931	2.86256	1.07923	2.12416	0.015304	0.366874	0.009326	2.70336	0.171312	2.21617	0.922906	0.466987	0.01526	0.737468	1.22201	4.80959	0.505683	0.286502	37.608	1.22506	1.51909	0.252958	0.003113	2.55016	2.86955	1.39468	0.305035	0.345582	0.282661		1.99671	0.710172	1.11047	0.500789	0.229078	0.417711	0.759782	0.294812	0.785403	1.04714	1.36774	8.58636	0.158828	0.148545	0.399485	0.130675
cyacrp_day3	3_3 _88	6.42652	0.166297	0.900892	5.63113	1.35568	1.70943	0.086113	3.97416	0.004423	2.6345	0.153411	1.8213	0.621511	0.564979	0.009056	0.826187	2.40616	3.66257	1.99565	0.3196	39.4392	1.2796	1.98321	0.372562	0.002436	0.056224	3.83276	1.02303	0.35531	0.377047	0.344252		1.66088	0.928984	1.85927	0.484475	0.231678	0.372845	0.716635	0.290736	0.768041	0.918254	1.4916	10.2696	0.186235	0.267503	0.358365	0.091714
cyacrp_day5	3_5 _29	5.20699	0.542928	0.713898	3.71439	5.20874	1.66309		4.38493	0.003579	3.0067	0.069685	1.4857	1.28628	0.646102	0.072761	1.28685	6.71683	3.1891	71.2194	1.20685	24.9312	1.3762	2.7535	0.321305	0.004401	0.999895	4.93266	0.840765	0.612812	0.272834	0.289939	0.679829	2.30566	2.67156	3.54299	1.14317	1.11208	0.439418	1.06211	0.935401	0.974296	1.21865	0.256838	5.11546	0.076308	0.631926	0.313241	0.240062
cyacrp_day5	3_5 _30	9.70675	0.110133	0.810864	1.89299	2.23275	1.45106	0.288863	2.50601	0.010418	3.36487	0.079257	1.39946	1.33587	0.552926	0.06618	1.11531	4.34709	2.69039		1.23114	52.9246	1.96247	2.57818	0.21632	0.004984	1.47066	2.27862	0.672335	0.643891	0.229206	0.251424	20.6967	3.07097	2.7834	1.1482	1.03113	0.99885	0.474608	1.09855	1.17558	0.949674	1.54295		5.7963	0.067469	0.54309	0.349129	0.224398
cyacrp_day5	3_5 _31	3.95615	0.216177	0.910616	1.39498	6.95898	2.31693	0.273074	1.74141	0.006251	1.90636	0.126498	1.47864	2.25621	0.487549	0.03108	0.700289	5.11383	2.38882		0.590095	35.476	0.67167	1.95394	0.254111	0.004009	4.50978	7.43481	0.696598	0.40801	0.393766	0.176568	7.01626	3.93186	1.09884	1.41514	0.499982	0.481841	0.360375	0.70688	0.674266	0.455256	0.666385	0.966089	23.3273	0.033006	0.282392	0.191792	0.165061
cyacrp_day5	3_5 _32	5.84873	0.592254	1.18269	6.17789	6.0515	1.75154	0.45882	0.725727		2.00887	0.075515	1.25708	1.7606	0.438239	0.021097	0.767035	5.07325	2.87045		0.555084	34.4155	0.834825	1.88583	0.107652	0.004039	0.015614	2.59362	0.934965	0.480199	0.209527	0.164906	2.93446	2.48484	1.80411	1.1142	0.758393	0.774851	0.339609	0.729126	0.565686	0.468408	1.28484	0.47943	7.96315	0.04829	0.399477	0.260939	0.241352
cyacrp_day7	3_7 _89	3.47412	0.39107	1.17701	1.95087	11.8111	1.8679	0.12691	1.18026	0.003434	0.904767	0.056028	1.50926	0.728939	0.543623	0.046467	0.346063	1.55903	132.782	1.02551	0.199528	58.1644	0.828185	1.77802	0.133	0.008375	0.040576	4.70829	1.3384	0.144492	0.13454	0.161441	3.15605	1.88071	12.3721	0.781878	0.331353	0.244873	0.160689	0.27636	0.183477	0.43017	0.74105	0.249604	5.93571	0	0.173476	0.30339	0.146867
cyacrp_day7	3_7 _90	3.01737	1.99735	0.928069	1.50016	27.4559	1.21716	0.44242	1.36664		1.02935	0.117128	2.05087	1.27529	0.676411	0.100268	0.369965	0.509301	5.09088		0.255888	71.7569	1.10863	2.64265	0.09725	0.054226	2.76297	12.9316	1.24606	0.187012	0.343929	0.127858	4.09487	2.69191	0.535121	0.990266	0.409905	0.299838	0.225259	0.451834	0.238292	0.368013	0.886062	0.515773	22.0834	0.06191	0.190016	0.319578	0.160162
cyacrp_day7	3_7 _91	2.84723	0.277399	0.640865	1.01493	0.486912	1.25182	0.182626	3.72254	0.005515	0.447865	0.044028	1.59656	0.81065	0.354715	0.035105	0.187394	0.737272	2.09976		0.14759	35.6056	1.84954	0.918655	0.095128	0.006789	1.75725	3.64624	1.31181	0.077897	0.063936	0.072687	0.600698	2.4682	0.282103	0.989224	0.136175	0.119693	0.246708	0.22728	0.126217	0.256638	0.575161	0.130917	6.61043	0.057479	0.107699	0.180902	0.089188
cyacrp_day7	3_7 _92	3.72866	0.297861	0.962074	1.00718	6.18875	1.32427	0.163957	2.15827	0.003934	0.481079	0.064258	1.38324	1.2539	0.38991	0.047588	0.227254	0.131073	2.19453	1.02482	0.194215	50.1612	1.25082	1.04479	0.064705	0.006246	1.08063	3.84645	1.34729	0.080996	0.117265	0.22041	1.55199	7.06065	0.350049	1.03702	0.163299	0.160743	0.296669	0.243842	0.1553	0.220848	0.55018		6.9576	0.08816	0.116063	0.392994	0.10095
cyacrp_day9	3_9 _33	4.92073	1.98222	0.811931	0.802965	3.90107	2.55066	0.277141	0.757781	0.0111	0.523089	0.025705	1.69319	1.24254	0.28345	0.01173	0.20588	0.413943	2.8405	0.503435	0.05437	50.6527	0.362231	0.924878	0.122442	0.004018	1.35453	1.708	0.831601	0.026143	0.130323	0.359488	0.067115	1.62265	0.210536	1.22363	0.109686	0.05627	0.406846	0.189261	0.062235	0.367074	0.681217	1.37508	2.90241	0.960229	0.023588	0.416357	0.169121
cyacrp_day9	3_9 _34	7.60321	0.224954	1.09313	1.13985	4.75875	2.15276	0.054671	0.730309		0.3848	0.017799	1.51407	1.98264	0.262274	0.011175	0.172996	0.44109	134.551	7.10523	0.060352	58.0603	1.08084	0.704822	0.108687	0.004855	0.951923	2.12591	1.09129	0.036591	0.047513	0.088849	1.00071	2.54927	0.119682	1.29946	0.157321	0.077483	0.401815	0.153621	0.043572	0.435069	1.30797	0.684909	5.37049	0.059035	0.031807	0.22337	0.144179
cyacrp_day9	3_9 _35	17.2421	0.169928	1.10291	0.182082	4.0473	1.75195	0.137455	0.600734		0.365516	0.019636	1.73122	1.31044	0.269288	0.021392	0.164377	0.132249	2.96064		0.057793	57.6751	0.57652	0.734695	0.165964	0.003428	0.654892	2.67071	1.26684	0.056953	0.069787		2.01234	2.33785	0.179914	1.17925	0.172285	0.032433	0.348026	0.1483	0.052866	0.276472	1.26076	2.20553	2.30604	0.042152	0.037994	0.345844	0.134887
cyacrp_day9	3_9 _36	13.5619	0.253053	0.862302	3.05886	0.997337	1.99304		2.20273		0.272615	0.03132	1.44236	1.21501	0.282747	0.011898	0.129941	2.03799	3.13899		0.067117	46.8695	1.4121	0.667142	0.094764	0.001532	1.18395	2.8111	1.25495	0.039323	0.070629	0.092652	0.404189	2.6023	0.249949	1.27734	0.22257	0.044985	0.323593	0.118581	0.044549	0.33358	0.531315	4.7757	2.93404	0.289814	0.034045	0.290004	0.094516
cyacrp_day15	3_15 _69	3.47694	1.86523	0.97839		3.80135	1.79442	0.069751	0.824816		0.578763	0.011053	1.53252	1.01394	0.121678	0.016895	0.057486	0.162559	2.28799		0.026935	80.7036	0.472167	0.84919	0.098038	0.01902	1.8127	3.51354	1.21586	0.03485	0.075761	0.206939	0.324863	7.70365	0.144819	1.18703	0.092712	0.03842	0.175493	0.062591	0.02768	0.242072	0.802839	1.46141	4.44831	0.068403	0.013	0.298391	0.127731
cyacrp_day15	3_15 _70	9.76455	1.89491	0.928668	61.6745	4.57484	1.12062		1.40268		0.536947	0.012681	1.86601	0	0.111599	0.007692	0.048386	0.029631	2.46295	4.01531	0.024212	88.8335	0.674709	0.727102	0.052239	0.021283	3.1729	4.65004	0.97322	0.033723	0.079921	0.066957		1.65014	0.091493	0.738302	0.068774	0.038959	0.151226	0.055239	0.021985	0.134912	1.21073	0	9.99961	0.000663	0.013431	0.126197	0.140746
cyacrp_day15	3_15 _71	4.71794	1.53782	0.671387	0.95759	13.1744	2.94495	0.084286	0.757647		0.85512	0.011348	1.91595	1.11145	0.059641	0.004241	0.07365	0.202552	2.26106	0.760962	0.043898	78.8014	0.635103	0.987378	0.059523	0.002912	5.14531	4.8754	1.04337	0.037761	0.075909	0.081525	0.167224	1.91501	0.096052	0.957738	0.053895	0.020755	0.194916	0.074986	0.036812	0.211441	1.45544	0.628504	5.94569	0.046425	0.010203	0.193652	0.127309
cyacrp_day15	3_15 _72	3.77358	0.285486	0.806423	1.4982	0.494286	2.22266	0.087633	1.29315		0.761294	0.009801	1.5726	0.421458	0.059408	0.008939	0.062583	0.296711	2.13782	2.06212	0.042428	67.7656	0.514736	1.02601	0.059174	0.001769	1.01473	5.22346	1.37966	0.035333	0.064458	0.096708	0.946386	2.3327	0.100206	1.11859	0.054993	0.023144	0.130192	0.053395	0.026655	0.285411	0.75484	0	9.38604	0.02533	0.011217	0.14964	0.105237
cyacrpcmkA216E_day1	4_1 _37	12.5917	0.199628	1.1565	0.667939	3.57519	2.2611	0.074004	1.65898	0.004769	2.67716	0.134363	2.10249	0.649107	0.118684	0.001848	0.444789	0.473153	4.13171	1.01378	0.080922	39.4348	3.43878	1.66261	0.478093	0.0033	2.58466	2.98381	1.42776	3.416	0.601449	0.466765	4.09466	3.00487	0.173956	2.64833	0.348002	2.16628	0.538947	0.478589	0.10777	1.93722	1.88136	0.661112	14.9487	0.685052	0.193751	0.878318	0.498066
cyacrpcmkA216E_day1	4_1 _38	16.9163	0.25556	1.03341	1.98464	8.99173	2.14373	0.267565	0.978441		2.79643	0.127993	1.29516	1.89075	0.134924	0.00226	0.497182	0.253067	3.18954		0.104248	44.1566	3.28269	1.67312	0.483582	0.00706		4.42223	0.867398	2.35412	0.765952	0.549231	2.98265	2.81134	0.246384	2.37279	0.264715	2.30066	0.631778	0.551984	0.129374	1.86596	2.39799	0.251966	22.1924	0.777268	0.165571	0.523106	0.37705
cyacrpcmkA216E_day1	4_1 _39	9.71599	0.195946	0.916492	5.72763	9.5099	2.67539	0.310097	3.27506	0.003567	3.17722	0.131024	1.53489	1.81666	0.118647	0.00591	0.579039	1.16223	3.92006	5.03042	0.122443	23.5273	3.33945	1.6382	0.462038	0.004707	0.320778	4.14692	1.07046	2.31894	0.576735	0.696704	0.49549	3.15635	0.18993	2.11533	0.371694	2.42484	0.644471	0.566773	0.160056	1.7619	1.99988	1.75594	12.5687	0.416941	0.175691	0.706571	0.524188
cyacrpcmkA216E_day1	4_1 _40	13.1271	0.188881	0.943996	0.992324	2.28862	3.0846	0.778795	0.765201	0.000177	2.88271	0.125109	1.66223	1.38391	0.121558	0.00507	0.514088	6.89383	3.57973	6.0587	0.172969	43.5749	3.35701	1.79927	0.455026	0.00226	26.4765	3.58269	1.48556	2.6939	0.569763	0.564831	0.326483	3.13431	0.370924	2.51942	0.486849	2.79292	0.547536	0.567761	0.143693	2.04083	1.80665	0.014317	13.2907	1.44543	0.191984	0.544175	0.562416
cyacrpcmkA216E_day5	4_5 _41	8.0095	0.199438	0.967112	0.289592	3.19028	2.6871	0.003496	0.614828	0.013675	3.32812	0.195275	2.1124	0.658869	0.664985	0.028526	1.09295	2.97383	4.26065	33.3669	0.467129	121.232	1.91576	3.14185	0.311338	0.008006	0.883306	3.35195	1.80735	4.84117	0.413359	0.3595	23.9721	2.97342	1.75276	1.66132	0.280401	11.1261	0.338795	1.13594	0.581774	1.2084	1.69025	0.164289	5.59756	0.102147	0.254995	0.619446	1.91909
cyacrpcmkA216E_day5	4_5 _42	4.96135	0.190525	1.0457		15.7112	1.52808	0.141047	1.54952	0.004132	2.91107	0.167902	1.75068	2.93248	0.760319	0.020254	0.959912	3.6131	4.86414		0.553264	100.424	1.92994	3.21128	0.223917	0.002275	1.29806	2.72521	1.82157	4.70116	0.323935	0.820049	2.05335	3.21188	1.49275	1.68797	0.199376	9.71679	1.39014	0.981739	0.580186	0.972581	0.875561	4.43682	2.04909	0.060041	0.214037	0.394509	1.6261
cyacrpcmkA216E_day5	4_5 _43	20.9207	0.138515	1.24906	0.606021	7.49113	1.43783	0.109692	0.388063	0.003029	1.61689	0.125261	1.6195	1.88876	0.38025	0.011278	0.837993	1.35887	2.28901		0.401315	58.6607	2.55284	1.75655	0.208764	0.008412	0.533718	2.5087	1.42541	2.5452	0.218974	0.109953	2.0367	2.18109	1.25883	1.81968	0.321976	6.49432	0.34814	0.730905	0.317793	0.581116	0.630409	0.67628	2.5385	0.155526	0.150162	0.535209	1.25902
cyacrpcmkA216E_day5	4_5 _44	4.3154	0.191666	0.966058	2.02049	8.46238	1.88622	0.238245	3.16384	0.002247	1.5635	0.153899	1.42479	1.19735	0.336666	0.012714	0.680845	3.06465	1.9899	4.02236	0.281365	62.1914	0.717829	1.53023	0.318926	0.002123	1.75575	2.2185	0.996236	2.97338	0.197213	0.096496	3.03904	3.75003	0.942252	1.63696	0.331283	6.90575	0.333066	0.648696	0.34811	0.577216	0.602285	0.029669	11.4885	0.120024	0.130811	0.448891	1.22882
cyacrpcmk_day1	5_1 _49	1.86697	0.174777	0.853098	87.2977	6.08662	1.67269	0.060633	0.851908		0.647127	0.067644	1.18457	0.503681	0.133203	0.015242	0.134239	1.18103	3.18779		0.045437	29.8274	2.10703	0.695634	0.245873	0.002669	1.94777	2.94333	0.976647	1.26325	0.21462	0.151073	1.18495	4.48134	0.1315	1.96954	0.081931	0.662839	0.161476	0.130582	0.039699	0.534517	0.67625	0.14171	22.2379	0.183863	0.060129	0.30601	0.194026
cyacrpcmk_day1	5_1 _50	4.12904	0.425557	0.920739	3.0216	15.3368	1.44843	0.001904	0.69085	0.007111	0.87619	0.075853	1.45632		0.120697	0.015502	0.163447	0.356288	2.83142		0.037364	18.1839	1.83133	0.67501	0.158457	0.001079	3.281	3.47108	1.08092	1.05971	0.222651	0.15161	0.454188	2.37507	0.270797	2.17946	0.087369	0.854828	0.192434	0.153996	0.032769	0.618504	0.752537	0.249048	16.9727	0.181866	0.052787	0.271187	0.259752
cyacrpcmk_day1	5_1 _51	7.21213	0.376226	0.971446	1.0007	6.59321	2.63764	0.169109	0.317364	0.000254	0.773976	0.07451	1.32403	0.993273	0.136414	0.014012	0.165783	0.125984	3.03487	0.518881	0.038591	32.525	0.83195	0.624545	0.287518	0.004479		3.06883	1.80076	1.0369	0.212871	0.172195	18.4418	1.22836	0.077343	1.32791	0.068262	0.72785	0.190813	0.170861	0.037058	0.636739	0.924009	1.68097	26.7986	0.189908	0.064186	0.214925	0.219863
cyacrpcmk_day1	5_1 _52	1.97753	0.214683	0.83889	1.09849	1.35029	2.37394	0.068413	0.56984	0.003975	0.630211	0.080977	1.5196		0.092916	0.008705	0.128352	0.000454	2.73416	2.04771	0.029188	22.33	1.24163	0.665154	0.142409	0.00155	4.95203	3.64325	1.29043	0.98058	0.192234	0.139639	15.9961	2.54586	0.147425	1.61268	0.097011	0.689102	0.317646	0.129768	0.032904	0.570936	0.940362	0.704733	19.0851	0.340363	0.052296	0.280252	0.216522
cyacrpcmk_day5	5_5 _53	11.15	0.376776	1.00939	546.149	8.89292	2.91721	0.452903	0.594899		1.34003	0.097609	1.91855	0.327919	0.485443	0.01875	0.673087	1.7384	3.35218		0.303503	27.8133	1.34043	0.616848	0.150967	0.009762	0.752439	4.05271	0.638826	4.11875	0.201602	0.147334	41.1796	2.3952	0.904689	1.87494	0.071243	3.5584	0.335625	0.645726	0.242641	0.792303	1.13461	2.63648	9.16596	0.030319	0.105949	0.266092	0.63323
cyacrpcmk_day5	5_5 _54	3.07128	0.196582	0.682347		1.82756	2.36546	0.080966	0.62797		1.38531	0.089307	1.51059	0.889749	0.462422	0.036789	0.666876	1.94274	2.71606	0.956674	0.291726	22.0915	0.782423	0.677571	0.170601	0.009892	1.54536	4.23112	0.647235	4.32151	0.248789	0.094526	4.0843	1.93663	0.827072	1.62103	0.134154	2.8089	0.207891	0.616492	0.304261	0.512987	1.39566	1.32874	6.10929	0.053145	0.109614	0.217921	0.657218
cyacrpcmk_day5	5_5 _55	1.67942	0.515416	0.928124	1.84352	3.50302	1.42539		0.736197	0.006487	1.48172	0.064274	1.43941	0.88939	0.382893	0.013518	0.564189	0.727606	2.68466	2.04704	0.206207	29.1708	0.674702	0.515182	0.258006	0.006036	1.11062	2.80409	0.93076	2.9865	0.265626	0.098408	0.254687	1.9691	0.681585	2.16653	0.097718	0.623528	0.210727	0.506499	0.158894	0.618605	0.775947	5.88205	5.48822	0.02846	0.04639	0.437479	0.216485
cyacrpcmk_day5	5_5 _56	2.57846	0.194232	0.943621	1.02403	0.992826	1.80182		0.513505		1.58385	0.064816	1.21772	1.06622	0.390339	0.015073	0.545422	1.1989	2.57184		0.207923	18.4361	0.9739	0.580357	0.358341	0.007308	2.54444	4.81756	0.790707	4.34708	0.26222	0.112815		2.13564	0.400941	2.04689	0.074729	0.651275	0.162124	0.567087	0.164589	0.773519	1.0295	2.9167	12.987	0.081982	0.045198	0.193629	0.130871
Blank	B _81	3.38373	0.169414	1.07517	0.035833	0.424607	1.22531		2.73274	0.00688	0.089091	0.014421	1.49972	0.490195	0.044365	0.003612	0.028879	0.087091	1.98007		0.001715	0.796595	1.36468	0.018617	0.013952	0.003003	0.644533	1.79242	0.324863	0.011083	0.009729	0.0404	0.6529	2.13239	0.1394	2.98836	0.051552	0.014735	0.337259	0.4468	0.002468	0.032562	0.522507	1.26624	16.4526	0.07781	0.005188	0.129727	0.089333
Blank	B _82	0.739044	0.254555	1.11084	1.49714	5.85707	1.31281		2.68493		0.102128	0.014324	1.84378	0.372632	0.06218	0.00262	0.025507		3.02521	2	0.002872	3.03813	1.55283	0.013793	0.010991	0.005647	2.13377	2.80765	0.509486	0.019853	0.012076	0.017069	0.055455	0.956641	0.268284	1.06186	0.098524	0.00402	0.172241	0.021631	0.002675	0.036677	0.376719	0.016518	20.4039	0.189244	0.00807	0.048496	0.124975
Blank	B _83	2.4604	0.177005	0.831726	1.4694	0.526628	3.2628	0.276773	0.83967	6.8e-05	0.064586	0.014817	1.53546	0.251509	0.049768	0.002427	0.018748		2.61486	0.5	0.002005	0.803076	2.1244	0.018543	0.010784	0.003889	1.05068	1.90844	0.537787	0.024058	0.012387	0.0188	0.151577	6.7482	0.148008	1.40752	0.029151	0.006764	0.145388	0.1762	0.001382	0.029168	0.265524	0.370225	28.1681	0.033905	0.011327	0.066952	0.112358
Blank	B _84	2.45808	0.337257	0.689334	1	0.383965	1.41824	0.285393	0.69767		0.050734	0.011314	1.40974	1.11655	0.037271	0.002169	0.009929	0.024066	2.755		0.001514	0.4199	0.12632	0.053099	0.007238	0.005939	3.01848	3.11395	0.581866	0.019797	0.011744	0.010378	0.49754	5.64144	0.074245	1.07381	0.075179	0.020546	0.076765	0.01036	0.002286	0.018002	0.211225	0.005182	32.9187	0.000226	0.005745	0.046573	0.116834
Fold change with SD
WT_day1 (OD10)		1	1	1	1	1	1	1	1	#DIV/0!	1	1	1	1	1	1	1	1	1	1	1	1	1	1	1	1	1	1	1	1	1	1	1	1	1	1	1	1	1	1	1	1	1	1	1	1	1	1	1
WT_day1 (OD10)		1	1	1	1	1	1	#DIV/0!	1	1	1	1	1	#DIV/0!	1	1	1	1	1	#DIV/0!	1	1	1	1	1	1	1	1	1	1	1	1	1	1	1	1	1	1	1	1	1	1	1	1	1	1	1	1	1
WT_day1 (OD10)		1	1	1	1	1	1	1	1	1	1	1	1	1	1	1	1	1	1	1	1	1	1	1	1	1	1	1	1	1	1	1	1	1	1	1	1	1	1	1	1	1	1	1	1	1	1	1	1
WT_day1 (OD10)		1	1	1	1	1	1	1	1	1	1	1	1	1	1	1	1	1	1	1	1	1	1	1	1	1	1	1	1	1	1	1	1	1	1	1	1	1	1	1	1	1	1	1	1	1	1	1	1
WT_day5		0.0889613	0.524694	1.52928	0.239283	0.182367	0.763701	1.4298	12.4203	#DIV/0!	1.51548	0.152925	0.854278	1.40041	1.7247	7.85019	1.09797	0.2271	0.809649	320.755	0.235537	0.145405	1.59895	3.65908	1.22042	2.69302	0.0140134	0.026305	0.259746	0.0280788	1.10644	0.155023	0	0.275633	0.963963	1.22447	1.87954	0.907337	0.859555	1.26032	0.230106	2.26147	0.365318	1.46503	0.0590259	0.212819	0.371785	0.875945	1.31266
WT_day5		0.492445	0.627424	1.2739	0.405135	0.119519	0.68349	#DIV/0!	10.7879	2.41287	1.63278	0.265742	8.86745	#DIV/0!	3.51707	9.88491	1.28814	0.0988552	0.664696	#DIV/0!	0.441106	0.124556	2.14591	4.7008	0.908101	1.70585	0.762158	0.032354	0.353836	0.032262	1.30874	0.0683878	62647.1	3.42194	69.0018	0.714999	2.5452	1.54838	1.57752	1.09823	0.44926	1.52603	0.457248	1.625	0.0955884	0.218857	0.377018	0.624775	1.49303
WT_day5		0.159826	0.463704	0.968121	0.588105	1.8368	0.29068	1.40303	1.39728	0.373732	1.83153	0.210559	0.901355	0.826815	3.39324	3.72349	0.711947	0.379912	36.3996	0.246247	0.401662	0.122433	1.48856	2.78189	0.521512	1.78096	0.677245	0.037166	0.11809	0.0410243	0.973388	0.0598706	0.25162	1.78973	1.77507	0.683501	5.22982	1.15154	1.52189	0.903747	0.377949	0.598081	0.428845	0.741728	0.0705138	0.261578	0.27747	0.470654	1.46193
WT_day5		0.340619	0.721494	1.4194	0.334444	14.641	0.680589	0	2.83744	0	2.83776	0.189768	0.750157	2.02419	3.64795	3.62644	0.887711	0.332618	1.03902	0	0.663275	0.295017	2.09752	6.05735	1.33365	5.70352	0.87326	0.0764076	0.228338	0.0383617	0.701815	0.16502	0	0.6042	1.53779	0.396915	1.38777	3.36725	2.26367	0.790715	0.788078	0	0.554359	91.4664	0.163635	0.303887	0.581714	0.502164	2.18809
cya_day1		1	1	1	1	1	1	1	1	1	1	1	1	1	1	1	1	1	1	1	1	1	1	1	1	1	1	1	1	1	1	1	1	1	1	1	1	1	1	1	1	1	1	1	1	1	1	1	1
cya_day1		1	1	1	1	1	1	1	1	1	1	1	1	1	1	1	1	1	1	1	1	1	1	1	1	1	1	1	1	1	1	1	#DIV/0!	1	1	1	1	1	1	1	1	1	1	#DIV/0!	1	1	1	1	1
cya_day1		1	1	1	1	1	1	1	1	1	1	1	1	1	1	1	1	1	1	1	1	1	1	1	1	1	1	1	1	1	1	1	1	1	1	1	1	1	1	1	1	1	1	1	1	1	1	1	1
cya_day1		1	1	1	1	1	1	1	1	#DIV/0!	1	1	1	1	1	1	1	1	1	1	1	1	1	1	1	1	1	1	1	1	1	1	1	1	1	1	1	1	1	1	1	1	1	#DIV/0!	1	1	1	1	1
cya_day5		0.762346	1.63684	1.06772	2.88867	2.06224	1.18584	0.320122	1.24993	0	0.608925	1.40883	0.81511	1.0795	2.91562	8.92043	2.2592	2.32917	0.747111	0.00326824	6.13584	2.22873	0.66525	0.660806	0.442048	5.11843	1.12456	1.09361	0.325889	1.60142	0.470451	0	7.28286	0.650793	5.87311	0.396117	1.96191	17.1733	0	1.87667	7.2271	0.425364	1.07906	7.00161	1.64458	0.0243067	1.89901	0.590246	2.2645
cya_day5		0.535387	1.79	1.30107	16.0231	2.59849	0.852217	0	0.500306	0.76133	0.608505	2.00231	27.665	0.774598	3.88327	5.57758	2.74268	2.33847	0.909083	0.130471	6.31199	1.11788	0.400379	0.470953	0.398352	2.47329	0.77613	4.30062	0.585813	2.34593	0.489393	0.672899	#DIV/0!	0.952488	6.74994	0.42545	3.6107	23.9428	0	2.64584	7.93607	0.449248	0.660293	#DIV/0!	1.09936	0.0794466	1.79268	1.34405	1.85685
cya_day5		0.557489	1.31032	1.24899	1.216	0.759896	0.568869	0.141582	1.3699	0	0.417851	1.18182	1.12581	0.881001	3.3268	4.67615	1.22278	1.74282	1.16535	0.49225	4.42917	1.60353	0.291416	0.679874	0.185183	1.68861	1.98511	0.897336	0.78299	2.23182	0.342605	0.96185	0.00786161	0.741098	3.59598	0	1.12227	5.64795	1.87078	1.04776	4.39568	0.249452	0.71713	1.48375	0.252303	0.0554839	1.56916	0.480417	1.33684
cya_day5		0.551568	0.724835	1.3466	7.29671	0.447077	0.901282	0.298317	0.431058	#DIV/0!	0.494634	1.39396	0.82307	0.550582	4.11573	2.20842	1.2112	9.66201	35.0739	1.97569	5.60948	0.423643	0.246653	0.660743	0.553482	2.1809	0.364874	0.929935	1.35431	2.1388	0.539876	1.19006	0.00895033	1.12077	9.0732	0.83843	1.19124	8.97223	0	1.11389	4.04943	0.264093	0.755789	#DIV/0!	0.297862	0.594993	2.08189	1.01998	1.17965
cyacrp_day1		1	1	1	1	1	1	1	1	1	1	1	1	1	1	1	1	1	1	#DIV/0!	1	1	1	1	1	1	1	1	1	1	1	1	1	1	1	1	1	1	1	1	1	1	1	1	1	1	1	1	1
cyacrp_day1		1	1	1	1	1	1	1	1	1	1	1	1	#DIV/0!	1	1	1	1	1	1	1	1	1	1	1	1	1	1	1	1	1	1	1	1	1	1	1	1	1	1	1	1	1	1	1	1	1	1	1
cyacrp_day1		1	1	1	1	1	1	1	1	#DIV/0!	1	1	1	#DIV/0!	1	1	1	1	1	1	1	1	1	1	1	1	1	1	1	1	1	1	#DIV/0!	1	1	1	1	1	1	1	1	1	1	1	1	1	1	1	1
cyacrp_day1		1	1	1	1	1	1	1	1	#DIV/0!	1	1	1	1	1	1	1	1	1	#DIV/0!	1	1	1	1	1	1	1	1	1	1	1	1	1	1	1	1	1	1	1	1	1	1	1	1	1	1	1	1	1
cyacrp_day5		0.975051	1.90207	0.536384	16.2049	0.618436	0.483949	0	0.566283	0.687344	0.759597	0.971531	0.987059	1.64313	2.74942	18.9088	1.89361	2.16241	1.07935	#DIV/0!	8.02622	1.15838	0.884994	0.816373	0.779923	1.53345	0.578474	2.0229	0.61852	3.24798	0.700219	0.548083	0.0498725	0.681651	11.9729	1.91613	2.76382	19.6078	0.579656	1.984	7.48962	0.610636	0.622242	0.513406	0.477562	0.0300646	4.08622	0.419394	1.58984
cyacrp_day5		3.03477	0.508446	0.810358	3.15908	1.83937	0.669075	4.03953	0.897286	3.12197	0.793656	1.14827	0.970586	#DIV/0!	2.6029	14.7526	2.16366	2.06444	0.00755113	0	11.9477	2.03213	1.7959	0.736851	0.430728	1.59284	0.841489	0.586607	0.670933	3.40478	0.532359	0.407896	32.1567	0.77725	14.0366	0.688057	3.34753	20.9249	0.456613	2.29202	0.96305	0.542509	0.849343	0	0.515184	0.159104	3.57821	0.836947	1.9091
cyacrp_day5		0.43047	0.112058	0.595722	1.67926	0.630396	0.337314	0.41713	1.48263	#DIV/0!	0.300161	1.0359	0.801699	#DIV/0!	0.91632	3.99589	0.846023	2.02022	0.91757	0	2.35863	0.725051	0.268469	0.328111	0.32603	3.94587	6.32571	2.02058	0.442911	1.53753	0.811081	0.273954	#DIV/0!	1.70011	3.69349	0.490162	0.79812	6.59975	0.365005	0.702058	2.72064	0.165582	0.313921	1.29436	1.92147	0.042091	0.880854	0.22135	1.11078
cyacrp_day5		0.764434	0.250801	0.840059	6.90679	1.69586	0.245628	1.29324	0.718714	#DIV/0!	0.283714	0.671107	0.747831	0.909639	0.782445	2.15583	0.962644	1.99818	0.936919	#DIV/0!	2.0206	0.56069	0.219734	0.371935	0.0773152	0.864142	0.019978	0.561267	0.765434	1.82705	0.373097	0.278981	4.38446	1.08731	6.41348	0.304892	1.2239	9.21213	0.248334	0.804211	1.90881	0.19823	0.573636	2.28921	0.680496	0.0643862	1.59939	0.363185	1.62054
cyacrpcmkA216E_day1		1	1	1	1	1	1	1	1	1	1	1	1	1	1	1	1	1	1	1	1	1	1	1	1	1	1	1	1	1	1	1	1	1	1	1	1	1	1	1	1	1	1	1	1	1	1	1	1
cyacrpcmkA216E_day1		1	1	1	1	1	1	1	1	#DIV/0!	1	1	1	1	1	1	1	1	1	#DIV/0!	1	1	1	1	1	1	#DIV/0!	1	1	1	1	1	1	1	1	1	1	1	1	1	1	1	1	1	1	1	1	1	1
cyacrpcmkA216E_day1		1	1	1	1	1	1	1	1	1	1	1	1	1	1	1	1	1	1	1	1	1	1	1	1	1	1	1	1	1	1	1	1	1	1	1	1	1	1	1	1	1	1	1	1	1	1	1	1
cyacrpcmkA216E_day1		1	1	1	1	1	1	1	1	1	1	1	1	1	1	1	1	1	1	1	1	1	1	1	1	1	1	1	1	1	1	1	1	1	1	1	1	1	1	1	1	1	1	1	1	1	1	1	1
cyacrpcmkA216E_day5		0.636092	0.999048	0.836243	0.433561	0.892337	1.18841	0.0472407	0.370606	2.86748	1.24315	1.45334	1.00472	1.01504	5.60299	15.4361	2.45724	6.28514	1.03121	32.9134	5.77258	3.07423	0.557105	1.88971	0.651208	2.42606	0.34175	1.12338	1.26586	1.4172	0.687272	0.770195	5.85447	0.989534	10.0759	0.62731	0.805745	5.13603	0.628624	2.37353	5.39829	0.623778	0.898419	0.248504	0.374451	0.149108	1.3161	0.705264	3.85309
cyacrpcmkA216E_day5		0.293288	0.74552	1.01189	0	1.7473	0.712812	0.52715	1.58366	#DIV/0!	1.041	1.31181	1.35171	1.55096	5.63516	8.96195	1.93071	14.2773	1.52503	#DIV/0!	5.30719	2.27427	0.587913	1.91933	0.463038	0.322238	#DIV/0!	0.616252	2.10004	1.997	0.422918	1.49309	0.688432	1.14248	6.05865	0.711386	0.753172	4.22348	2.20037	1.77856	4.48456	0.521224	0.365123	17.6088	0.0923331	0.0772462	1.29272	0.754166	4.31269
cyacrpcmkA216E_day5		2.15322	0.706904	1.36287	0.105807	0.787719	0.537429	0.353734	0.11849	0.849173	0.508901	0.956016	1.05513	1.03969	3.20489	1.90829	1.44721	1.16919	0.583922	0	3.27757	2.49331	0.764449	1.07224	0.451833	1.78713	1.66382	0.604955	1.33158	1.09757	0.379679	0.157819	4.11048	0.691017	6.62787	0.860232	0.866239	2.67825	0.540195	1.28959	1.98551	0.329823	0.315223	0.38514	0.20197	0.373017	0.854694	0.757474	2.40184
cyacrpcmkA216E_day5		0.32874	1.01474	1.02337	2.03612	3.69759	0.611496	0.305915	4.13466	12.6949	0.542372	1.23012	0.857154	0.865192	2.76959	2.50769	1.32437	0.44455	0.555879	0.663898	1.62668	1.42723	0.21383	0.85047	0.700896	0.939381	0.0663133	0.619228	0.670615	1.10375	0.346132	0.17084	9.30841	1.19645	2.54028	0.649738	0.680464	2.47259	0.6083	1.14255	2.4226	0.282834	0.333371	2.07229	0.864396	0.0830367	0.681364	0.824902	2.18489
cyacrpcmk_day1		1	1	1	1	1	1	1	1	#DIV/0!	1	1	1	1	1	1	1	1	1	#DIV/0!	1	1	1	1	1	1	1	1	1	1	1	1	1	1	1	1	1	1	1	1	1	1	1	1	1	1	1	1	1
cyacrpcmk_day1		1	1	1	1	1	1	1	1	1	1	1	1	#DIV/0!	1	1	1	1	1	#DIV/0!	1	1	1	1	1	1	1	1	1	1	1	1	1	1	1	1	1	1	1	1	1	1	1	1	1	1	1	1	1
cyacrpcmk_day1		1	1	1	1	1	1	1	1	1	1	1	1	1	1	1	1	1	1	1	1	1	1	1	1	1	#DIV/0!	1	1	1	1	1	1	1	1	1	1	1	1	1	1	1	1	1	1	1	1	1	1
cyacrpcmk_day1		1	1	1	1	1	1	1	1	1	1	1	1	#DIV/0!	1	1	1	1	1	1	1	1	1	1	1	1	1	1	1	1	1	1	1	1	1	1	1	1	1	1	1	1	1	1	1	1	1	1	1
cyacrpcmk_day5		5.97225	2.15575	1.18321	6.25617	1.46106	1.74403	7.46958	0.698314	#DIV/0!	2.07074	1.44298	1.61961	0.651045	3.64438	1.23015	5.01409	1.47194	1.05157	#DIV/0!	6.67964	0.932474	0.636168	0.886742	0.614004	3.65755	0.386307	1.37691	0.654101	3.26044	0.939344	0.97525	34.7522	0.534484	6.87976	0.951967	0.869549	5.36842	2.07848	4.94498	6.11202	1.48228	1.6778	18.6048	0.412178	0.1649	1.76203	0.869553	3.26363
cyacrpcmk_day5		0.743825	0.46194	0.741086	0	0.119162	1.63312	42.5242	0.908982	0	1.58106	1.17737	1.03726	#DIV/0!	3.83126	2.37318	4.08007	5.45272	0.959255	#DIV/0!	7.80768	1.21489	0.427242	1.00379	1.07664	9.16775	0.471003	1.21896	0.598781	4.07801	1.11739	0.623481	8.99253	0.815399	3.05421	0.743775	1.53549	3.28593	1.08032	4.0033	9.28503	0.8294	1.85461	5.33528	0.359948	0.292221	2.07653	0.803582	2.53017
cyacrpcmk_day5		0.232861	1.36996	0.955405	1.84224	0.531306	0.540402	0	2.31972	25.5394	1.91443	0.862622	1.08714	0.895413	2.80685	0.964745	3.40318	5.77538	0.884604	3.9451	5.3434	0.896874	0.810989	0.824892	0.897356	1.34762	#DIV/0!	0.913732	0.51687	2.88023	1.24783	0.571492	0.0138103	1.60303	8.8125	1.63153	1.43151	0.856671	1.10436	2.96439	4.28771	0.971521	0.839761	3.49921	0.204795	0.149862	0.722743	2.0355	0.984636
cyacrpcmk_day5		1.30388	0.904739	1.12484	0.932213	0.735268	0.758998	0	0.901139	0	2.51321	0.800425	0.801342	#DIV/0!	4.20099	1.73153	4.24942	2640.76	0.940632	0	7.12358	0.825619	0.78437	0.872515	2.51628	4.71484	0.513817	1.32233	0.612746	4.43317	1.36407	0.807905	0	0.838866	2.71963	1.26925	0.770315	0.945107	0.510392	4.37001	5.0021	1.35483	1.09479	4.13874	0.68048	0.240866	0.864273	0.69091	0.604424
[truncated: 66 more columns]

## Sheet: liquid
Strain	component_group_name	23dpg.23dpg_1.Light	2mcit.2mcit_1.Light	2obut.2obut_1.Light	35cgmp.35cgmp_1.Light	5oxpro.5oxpro_1.Light	6pgc.6pgc_1.Light	AICAr.AICAr_1.Light	Hexose_Pool_fru_glc-D.Hexose_Pool_fru_glc-D_1.Light	Lcystin.Lcystin_1.Light	Pool_2pg_3pg.Pool_2pg_3pg_1.Light	accoa.accoa_1.Light	acon-C.acon-C_1.Light	actp.actp_1.Light	ade.ade_1.Light	adn.adn_1.Light	adp.adp_1.Light	adpglc.adpglc_1.Light	akg.akg_1.Light	ala-L.ala-L_1.Light	amp.amp_1.Light	arg-L.arg-L_1.Light	asn-L.asn-L_1.Light	asp-L.asp-L_1.Light	atp.atp_1.Light	camp.camp_1.Light	chor.chor_1.Light	cit.cit_1.Light	citr-L.citr-L_1.Light	cmp.cmp_1.Light	coa.coa_1.Light	ctp.ctp_1.Light	cytd.cytd_1.Light	dadp.dadp_1.Light	damp.damp_1.Light	datp.datp_1.Light	dcdp.dcdp_1.Light	dcmp.dcmp_1.Light	dctp.dctp_1.Light	dgdp.dgdp_1.Light	dgmp.dgmp_1.Light	dgtp.dgtp_1.Light	dhap.dhap_1.Light	dimp.dimp_1.Light	ditp.ditp_1.Light	dtdpglu.dtdpglu_1.Light	dtmp.dtmp_1.Light	dttp.dttp_1.Light	dump.dump_1.Light
	component_name	23dpg	2mcit	2obut	35cgmp	5oxpro	6pgc	AICAr	Hexose_Pool_fru_glc-D	Lcystin	Pool_2pg_3pg	accoa	acon-C	actp	ade	adn	adp	adpglc	akg	ala-L	amp	arg-L	asn-L	asp-L	atp	camp	chor	cit	citr-L	cmp	coa	ctp	cytd	dadp	damp	datp	dcdp	dcmp	dctp	dgdp	dgmp	dgtp	dhap	dimp	ditp	dtdpglu	dtmp	dttp	dump
		3-Phospho-D-glyceroyl phosphate	2-Methylcitrate	2-Oxobutanoate	3',5'-Cyclic GMP	5-Oxoproline	6-Phospho-D-gluconate	5-Amino-1-(5-Phospho-D-ribosyl)imidazole-4-carboxamide		cystine	D-Glycerate 2-phosphate/3-Phospho-D-glycerate	Acetyl-CoA	Cis-Aconitate	Acetate transport peroxisomal	adenine	adenosine	ADP	ADPglucose C16H23N5O15P2	alpha-ketoglutarate	alanine	AMP	arginine	aspargine	aspartate	ATP	cAMP	chorismate	citrate	L-citrulline	CMP	coenzyme A	CTP	cytidine	deoxy-adp	deoxy-AMP	deoxy-ATP	deoxy-CDP	deoxy-CMP	deoxy-CTP	d-GDP	deoxy-GMP	deocy.GTP	dihydroxyacetone phosphate	deoxy-IMP	deoxy-ITP	DTDPglucose	deoxy-TMP	deoxy-TTP	deoxy-UMP
		uM	ratio	ratio	ratio	uM	uM	ratio	uM	uM	uM	uM	uM	uM	uM	uM	uM	uM	uM	uM	uM	uM	uM	uM	uM	uM	uM	uM	uM	uM	uM	uM	uM	uM	uM	uM	uM	uM	uM	uM	uM	ratio	uM	uM	uM	uM	uM	uM	uM
	meta_value	calculated_concentration	calculated_concentration	calculated_concentration	calculated_concentration	calculated_concentration	calculated_concentration	calculated_concentration	calculated_concentration	calculated_concentration	calculated_concentration	calculated_concentration	calculated_concentration	calculated_concentration	calculated_concentration	calculated_concentration	calculated_concentration	calculated_concentration	calculated_concentration	calculated_concentration	calculated_concentration	calculated_concentration	calculated_concentration	calculated_concentration	calculated_concentration	calculated_concentration	calculated_concentration	calculated_concentration	calculated_concentration	calculated_concentration	calculated_concentration	calculated_concentration	calculated_concentration	calculated_concentration	calculated_concentration	calculated_concentration	calculated_concentration	calculated_concentration	calculated_concentration	calculated_concentration	calculated_concentration	calculated_concentration	calculated_concentration	calculated_concentration	calculated_concentration	calculated_concentration	calculated_concentration	calculated_concentration	calculated_concentration
WTA_day1	1A-1 _1	0.005098	41.2527	1.20123	0.099097	20.0974	0.557063	5.85105	231306208	0.061779	25.7645	2.80902	4.89968	0.037298	7.57891	0.255779	0.232966	0.015181	3.94863	175.103	2.88525	5.67862	0.107703	11.6799	0.028592	0.40206	3.3983	1.37699	3.41771	2.25948	0.353155	0.05514	0.055865	0.020244	0.023081	0.028061	0.102036	0.011028	0.01506	0.232642	2.96539	0.036173	2.13171	0.000291	0	0.000331	0.080396	5.60539	0.016916
WTA_day 1	1A-1 _2	0.004351	36.7422	1.70192	4.08072	21.2921	0.861405	0.040135	588144	0.041779	19.4959	1.79858	5.2742	0.311705	6.16674	0.141864	0.136911	0.006655	29.8305	112.21	2.49845	2.38763	0.657584	10.9997	0.038801	0.350774	1.68825	24.5745	0.235724	1.84978	0.245624	0.019539	0.036452	0.011363	1.94209	0.015332	0.0455	0.009317	0.013542	0.174993	2.14088	0.01923	1.68702	0.00012	0	0.001897	0.069956	1.29288	0.019107
WTB_day1	1B-1 _3	0.005849	52.8168	2.24328	8.51948	24.4516	0.831267	0.287802	604267	0.047201	25.9352	1.70333	5.19147	0.252199	6.5899	0.079404	0.1873	0.016578	28.2075	409.134	2.29754	2.77148	0.132631	15.811	0.030604	0.400128	2.18622	25.7363	0.000453	2.99117	0.301303	0.052256	0.038819	0.014824	0.024497	0.017884	0.0296	0.019663	0.007152	0.16029	1.95781	0.029105	2.13947	0.000155	0	0.004934	0.075647	1.47387	0.022218
WTB_day 1	1B-1 _4	0.003414	74.5323	2.07831	8.42744	18.2775	0.796925	13.2816	544146	0.066851	27.4331	1.75137	6.5629	1.10632	6.68169	0.204861	0.101179	0.529141	88.7817	286.982	2.29445	8.0525	4.40813	14.9371	0.03048	0.278508	4.28001	0.707602	0.000348	2.51438	0.267964	0.030799	0.030397	0.014006	1.77431	0.013083	0.029325	0.014786	0.007603	0.093482	2.12199	0.015755	1.94028	0.00011	0	3.5e-05	0.085762	1.34478	0.014425
WTA_day3	1A-3 _73	0.002527	59.6009	1.98631	5.45643	24.9925	0.095945	1.38845	695978	0.126054	9.80168	1.60024	12.3266	0.087598	21.6557	0.430305	0.082468	0.011411	9.22705	487.993	1.60304	4.86837	2.88216	10.2722	0.01119	0.734481	0.004675	61.7727	0.000228	0.455601	0.308864	0.013516	0.021962	0.022283	1.6459	0.018055	0.015877	0.011647	0.164204	0.021423	1.91011	0.016262	1.47676	0.000369	0	0.001176	0.084792	0.964402	0.00522
WTA_day 3	1A-3 _74	0.001136	75.2197	2.03834	5.85046	44.6632	0.094228	1.28707	430454	0.090472	6.70632	1.12233	8.49116	0.311149	15.9222	0.617843	0.091017	0.040681	105.043	86.9651	1.28535	1.43306	0.12261	8.71179	0.007725	1.60569	9e-06	16.6671	0.00107	0.35882	0.306208	0.011905	0.024494	0.003594	1.5332	0.006477	0.022037	0.013373	0.004759	0.015314	1.30743	0.011933	0.956569	0.000592	0	1.5e-05	0.045997	0.352023	0.000688
WTB_day3	1B-3 _75	0.000906	78.1154	1.63106	0.198025	23.4107	0.20388	0.308189	631694	0.084534	7.94724	1.15318	9.07641	0.82494	16.5428	0.163443	0.017499	0.012675	101.312	329.262	1.53836	7.12946	2.96792	13.3377	0.01346	0.571873	1.5e-05	1.00172	0.000625	0.460175	0.224514	0.036933	0.017507	0.007271	0.507842	0.01188	0.010001	0.019075	0.005753	0.008039	1.5697	0.004945	0.889975	0.001424	0	0.001028	0.070622	0.663457	0.002367
WTB_day 3	1B-3 _76	0.001037	51.1441	2.30664	4.20983	36.4716	0.188338	0.559245	280855	0.066356	8.42649	1.27991	8.3115	0.155688	17.7484	7.90971	0.013791	0.013778	35.0425	70.4897	1.82983	6.63934	4.98814	12.7621	0.015925	0.505595	0.002517	4.89132	0.000997	0.458739	0.281961	0.005337	0.028959	0.008518	0.003991	0.01225	0.009886	0.010563	0.111239	0.00759	1.73334	0.003443	0.885008	0.002512	0	0.001955	0.064284	0.50479	0.00144
WTA_day6	1A-6 _53	0.000662	45.1755	2.52954	17.564	26.2003	0.015101	0.252646	334365	0.031131	0.688769	0.878528	9.80305	0.351262	23.5265	0.980408	0.003491	0.016207	117.113	28682.3	0.855618	2.54816	0.095429	9.83294	0.011142	171.505	1e-05	0.743762	1.02523	0.280389	0.175247	0.008893	0.17273	0.003443	1.00622	0.012448	0.009538	0.009735	0.112508	0.001074	0.939203	0.008165	0.116563	0.004409	0	0.000262	0.064128	0.454458	0.00015
WTA_day 6	1A-6 _54	0.000845	54.7802	1.97179	0.385566	40.9131	0.006067	0.177969	416123	0.033767	0.795537	0.858629	10.0918	0.123273	23.6232	1.13926	0.003128	0.583246	44.181		0.969028	7.63192	0.122861	10.2892	0.008687	1.64991	0.001125	36.0726	3.1e-05	0.340791	0.223483	0.006439	0.210621	0.011117	1.56055	0.01364	0.003981	0.006161	0.004405	0.000687	1.09245	0.006088	0.201335	0.003841	0	0.008452	0.074795	0.343197	0.004235
WTB_day6	1B-6 _55	0.000407	41.6985	1.77913	0.565487	24.0782	0.005905	0.012664	332629	0.099315	1.26053	0.678243	8.38317	0.042606	20.989	1.24357	0.002783	0.098889	31.386	25.8515	0.984166	6.26743	1.75398	14.0076	0.004293	4.32419	2e-06	55.0236	0.228839	0.389217	0.131642	0.011506	0.21688	0.004953	0.362391	0.009776	0.012977	0.012989	0.005068	0.068482	0.977447	0.00476	0.193095	0.00882	0	0.000245	0.08705	0.891455	0.005002
WTB_day 6	1B-6 _56	0.000415	44.4615	2.50045	1.47601	13.3367	0.004879	0.016054	253918	0.056293	1.19347	0.552123	8.00694	0.096246	19.1664	2.03259	0.001656	0.033316	65.7881	328.018	1.06411	5.80392	0.367113	15.7889	0.012758	100.531	1e-05	5.48078	2.4e-05	0.343409	0.156193	0.00494	0.222036	0.004503	1.29801	0.007673	0.010563	0.010045	0.00364	0.00269	0.979249	0.005337	0.166977	0.008506	0	0.00039	0.110552	0.508527	0.001443
cyaA_day1	2A-1 _25	0.004906	45.0765	1.69641	0.173213	20.8471	0.910818	1.55214	1579623	0.04838	20.8744	1.13494	28.0502	3.0602	1.21741	0.085118	0.113672	0.031422	14.9313	200.203	0.170324	114.474	0.071968	3.47832	0.215109	0.409391	2.93905	4.74029	4e-05	0.242561	0.233128	94.5163	0.064021	0.016049	0.015459	0.018107	0.03535	0.002642	0.029368	0.109291	0.166908	0.310193	2.84578	2.7e-05	0	1.3e-05	0.032722	4.76261	0.00266
cyaA_day 1	2A-1 _26	0.00686	48.6579	2.10369	0.239793	17.7452	0.804801	0.109968	867961	0.078029	21.4586	2.16743	20.4922	10.4928	1.11781	0.089263	0.176778	0.032352	16.8337	241.733	0.128612	88.8881	6.55613	2.94145	0.520754	0.17448	7.70799	45.3086	3.165	0.21723	0.2249	201.834	0.042894	0.020559	1.13192	0.015933	0.019379	0.003729	0.032821	0.142525	0.154747	0.617919	3.7661	1.9e-05	0	0.000427	0.03007	2.6047	0.000685
cyaB_day1	2B-1 _27	0.004787	70.7124	2.85448	0.12889	12.9509	0.77348	0.240924	434553	0.07437	19.2262	2.0069	21.2813	13.2164	1.07816	0.085071	0.110709	0.009045	16.0734	198.233	0.117901	127.034	0.088825	3.24081	0.25939	0.188654	4.93254	0.659508	0.206233	0.145952	0.282982	51.1101	0.01694	0.019754	1.01243	0.012748	0.029312	0.003314	0.014055	0.093681	0.143158	0.312891	2.15483	7.9e-05	0	0.000881	0.031979	4.75986	0.003606
cyaB_day 1	2B-1 _28	0.003392	68.6727	3.12208	1.79889	18.6753	1.34144	9.17218	654050	0.062473	21.4003	1.5656	19.2615	13.6892	0.92867	0.146115	0.158526	0.020303	16.7704		0.151612	114.536	0.118423	3.03849	0.300608	0.2011	4.08175	5.61388	40.9928	0.149051	0.293433	166.307	0.037201	0.016163	0.007897	0.014256	0.02046	0.003095	0.016722	0.087065	0.111646	0.465868	3.16132	1.8e-05	0	0.002325	0.033084	2.04367	0.001008
cyaA_day3	2A-3 _5	0.00206	51.0878	1.68298	9.59024	90.4295	0.028277	1.28452	114934	0.06787	4.66629	0.649096	10.4114	0.379954	8.67511	0.317754	0.038525	0.061153	49.7128	96.8119	1.58046	4.5993	0.207775	3.58289	0.014254	0.252399	0.001639	30.8594	0.040606	0.442835	0.151329	0.020327	0.087277	0.006483	0.69745	0.019449	0.01533	0.009761	0.171571	0.018845	1.76997	0.006952	1.53843	0.000588	0	0.000364	0.050082	2.31584	7.6e-05
cyaA_day 3	2A-3 _6	0.001888	38.6764	1.7466	3.71091	21.3995	0.03829	4.52112	80461.8	0.03975	3.86251	0.232385	7.85365	0.331151	8.82097	0.228409	0.059988	0.060664	67.7206	225.196	1.29408	1.26682	0.068917	2.84325	0.016384	0.280743	0.002415	0.531073	0.085438	0.313047	0.12588	0.003079	0.03309	0.009575	1.85703	0.013136	0.01025	0.004694	0.006972	0.029393	1.30725	0.009064	1.19069	0.002097	0	0.000368	0.031558	0.892835	0.003165
cyaB_day3	2B-3 _7	0.00163	43.2811	2.10174	2.41663	7.31568	0.02487	0.658612	73053.8	0.036407	2.8851	0.381936	12.3133	0.093825	12.7604	0.251774	0.060926	0.04498	4.66386	330.671	1.35634	5.60464	0.494898	3.12553	0.013579	0.207313	0	0.625094	0.037892	0.343184	0.124233	0.025439	0.054807	0.007096	0.730656	0.022916	0.00581	0.005875	0.007562	0.02448	1.74146	0.008745	0.841995	0.000252	0	0.000383	0.051399	2.14483	0.003357
cyaB_day 3	2B-3 _8	0.001308	40.9485	1.42679	1.73524	16.468	0.027853	5.291	217665	0.071029	3.85924	0.410046	10.6402	0.397068	12.0566	1.32379	0.05997	0.075763	75.0642	20.0394	1.4565	4.92865	0.359379	3.31291	0.014745	1.03467	0.00012	44.3643	0.033785	0.36276	0.171535	0.015739	0.043674	0.006839	1.51453	0.015877	0.004543	0.008975	0.005483	0.032562	2.06882	0.012243	1.5417	0.000811	0	0.000197	0.043183	2.76901	0.001129
cyaA_day6	2A-6 _77	0.000536	46.8427	2.07046	26.7465	19.6228	0.001741	2.26878	284921	0.053166	0.145413	0.345441	16.6871	1.41135	17.4579	9.78126	0.002824	0.269531	73.6517		1.70778	2.0685	1.49218	5.05938	0.012434	10.0599	0.001479	30.6484	1.2e-05	0.847767	0.182713	0.006557	1.14238	0.003818	0.008078	0.015998	0.020785	0.00744	0.003799	0.000862	2.05229	0.005082	0.202863	0.008243	0	0.000342	0.045963	0.735108	0.000284
cyaA_day 6	2A-6 _78	0.001363	46.3916	1.82594	4.21934	19.4425	0.002901	3.39345	597896	0.097644	0.131765	0.252956	11.8489	0.05155	16.9756	9.05919	0.002067	0.326104	23.1617	22.4318	2.1909	2.06104	2.7383	6.01228	0.008444	4.45286	0.004155	40.899	0.046476	0.855436	0.217456	0.01702	0.960665	0.003865	0.002043	0.015882	0.015328	0.006245	0.004225	0.001385	1.84888	0.004739	0.268114	0.004354	0	0.006118	0.043419	0.660887	0.000173
cyaB_day6	2B-6 _79	0.000939	51.4513	2.17495	10.3584	57.7163	0.001964	44.4378	504891	0.056858	0.117699	0.252819	13.0819	0.205926	18.0094	7.36935	0.265478	0.001006	91.1347	82.0998	1.8816	5.31637	0.125778	5.15149	0.016396	3.14527	0.000179	3.75995	9.4e-05	0.536596	0.176002	0.008309	1.29309	0.00464	2.2877	0.013984	0.006865	0.006657	0.007661	0.001802	1.57025	0.006542	0.208146	0.002336	0	5e-06	0.041961	0.927272	0.000363
cyaB_day 6	2B-6 _80	0.000459	335.552	1.82237	8.43737	17.4906	0.002576	14.0877	297556	0.081393	0.094957	0.203171	16.5169	0.047391	15.9246	8.67353	0.203911	0.154833	13.3763	214.504	1.23219	5.5081	0.095511	4.70679	0.005745	1.76149	0.005267	38.9436	0.052348	0.532054	0.132394	0.007778	0.532313	0.004413	0.011288	0.012733	0.002882	0.006083	0.004834	0.00397	1.27563	0.006409	0.128181	0.002641	0	0.007259	0.037591	0.871267	0.000524
cyacrpA_day1	3A-1 _49	0.005238	86.2437	2.46277	0.741264	29.1189	0.81932	0.099602	850476	0.063863	21.7612	1.29004	15.5977	5.66399	0.928613	0.070591	0.105614	0.017646	18.7829	239.083	0.272381	161.53	0.147261	3.43565	0.146161	0.227247	2.34505	1.05333	0.06731	0.530137	0.218732	60.746	0.062109	0.017994	1.25658	0.012794	0.029065	0.003712	0.01754	0.111074	0.197449	0.314602	3.52922	2.2e-05	0	0.001943	0.039982	5.11761	0.000121
cyacrpA_day 1	3A-1 _50	0.00233	62.0616	2.51035	2.97587	19.6422	1.65769	2.13186	1.30745e+06	0.042015	18.2879	0.751585	16.5301	50.426	0.794374	0.168308	0.083516	0.023979	13.0192		0.185541	106.692	0.089614	3.40873	0.134622	0.207997	3.9667	4.24715	0.000169	0.322644	0.263938	54.2039	0.062768	0.013986	0.008539	0.018578	0.021318	0.004018	0.015839	0.064895	0.161645	0.213446	3.54327	2e-05	0	0.001088	0.033335	4.59511	0.000782
cyacrpB_day1	3B-1 _51	0.005051	88.4675	2.37089	0.20625	20.8456	1.6227	0.607489	1.03346e+06	0.02954	18.122	1.60801	16.8236	8.81776	0.636655	0.102502	0.086855	0.027367	20.3059	236.111	0.117944	129.254	9.40735	2.91891	0.161801	0.198068	6.60809	67.4009	0.262349	0.273833	0.262602	29.3002	0.024536	0.018592	0.010605	0.021276	0.02486	0.002573	0.014777	0.070619	0.148001	0.233942	2.86932	6e-06	0	0.001758	0.029677	5.70127	0.008853
cyacrpB_day 1	3B-1 _52	0.002386	109.754	2.27177	3.061	16.3059	1.37391	0.316653	496838	0.037445	14.7013	1.4327	16.6156	6.61053	0.476165	0.171298	0.155241	0.022283	23.2541		0.115879	135.941	7.48367	2.6243	0.310974	0.201263	11.3962	3.85784	6.3e-05	0.19535	0.249064	74.7672	0.05944	0.015782	0.009214	0.017747	0.019265	0.002365	0.010393	0.121314	0.131284	0.424758	2.06	2.6e-05	0	0.001317	0.027035	3.13702	0.001092
cyacrpA_day3	3A-3 _29	0.001406	81.6397	1.65559	3.64952	9.75123	0.034899	7.00618	121969	0.085561	4.46823	0.371463	11.2426	0.272918	10.7628	0.345643	0.040382	0.098314	83.7208	70.4084	1.97495	5.64516	0.141636	3.49237	0.011375	1.06709	0.000101	13.9534	3.2e-05	0.493492	0.19508	0.010474	0.013131	0.00485	1.17533	0.013757	0.006054	0.006935	0.005988	0.032796	2.03537	0.008406	1.83557	0.000559	0	8e-06	0.033688	0.834591	0.005201
cyacrpA_day 3	3A-3 _30	0.001478	62.8518	1.76168	1.69867	14.9974	0.026798	0.482868	121005	0.057412	3.46488	0.396876	9.44931	1.28702	8.48958	0.386135	0.03876	0.072971	2.91984	189.88	1.94866	5.79766	0.088117	3.71279	0.015933	0.206981	4e-06	21.2899	7.2e-05	0.356782	0.207701	0.020304	0.042565	0.012246	0.950683	0.017333	0.006878	0.004851	0.004383	0.029759	1.69045	0.012106	1.62088	0.001525	0	0.000367	0.022918	1.25808	0.008179
cyacrpB_day3	3B-3 _31	0.001511	59.0424	1.65639	5.0972	15.3654	0.023949	10.7053	120719	0.072049	5.14292	0.723773	12.878	0.596478	9.6981	0.988977	0.040291	0.111422	119.395	64.5956	1.58769	7.42176	0.947291	3.03859	0.014732	0.66105	0	2.07212	0.110609	0.50171	0.206999	0.02776	0.045408	0.004243	0.431814	0.013507	0.011245	0.008612	0.003869	0.028803	2.22804	0.007974	1.48101	0.000558	0	0.000541	0.058706	1.35287	0.004022
cyacrpB_day 3	3B-3 _32	0.001209	38.1823	1.63226	13.5295	24.3296	0.042199	2.54073	120717	0.059882	4.53884	0.590793	12.7622	0.95797	13.7394	9.10278	0.034408	0.174215	201.404	69.9452	1.73237	5.57052	1.1953	3.6236	0.020182	0.50085	6e-06	4.5711	0.041607	0.389757	0.136628	0.031833	0.036607	0.00531	0.323341	0.016758	0.009027	0.004219	0.008371	0.029255	2.53286	0.008244	1.1429	0.001248	0	0.000196	0.049784	3.03791	0.003923
cyacrpA_day6	3A-6 _10	0.001385	37.6849	1.50413	11.661	30.9886	0.003638	0.018472	341860	0.17186	0.176512	0.458784	24.3247	0.499464	21.6679	18.0242	0.004319	0.044775	208.607		1.8421	6.81764	0.14506	7.63143	0.036665	2.16808	0.00205	93.2397	8.7e-05	0.948038	0.189063	0.022818	0.772547	0.013503	0.869355	0.014806	0.018629	0.006815	0.193713	0.003391	2.01763	0.010173	0.194122	0.002094	0	0.000554	0.100804	4.55759	0.002547
cyacrpA_day 6	3A-6 _9	0.001348	43.1993	1.66677	23.812	14.833	0.008023	4.11307	404307	0.058586	0.192252	0.33271	17.1599	0.423001	20.4721	9.97733	0.003561	0.002356	92.0588		1.83058	5.86897	0.488624	4.94244	0.015053	1.54363	2e-06	71.7167	0.04913	0.868076	0.120244	0.017128	1.04198	0.007021	0.725753	0.021812	0.018743	0.007984	0.007646	0.002099	1.86893	0.012353	0.199321	0.005612	0	0.000509	0.054029	4.01196	5.5e-05
cyacrpB_day6	3B-6 _11	0.001098	43.7322	1.55867	8.79555	19.9042	0.001891	1.30491	335724	0.085836	0.154245	0.372522	11.5732	0.787966	18.1515	7.1781	0.003369	0.003862	101.283	285.267	1.96091	6.03855	0.110246	6.15688	0.020993	1.09372	0.00176	30.0135	0.062198	0.572371	0.117704	0.028831	1.59242	0.004995	0.694294	0.024144	0.010764	0.004049	0.005874	0.001622	1.47656	0.005695	0.255181	0.00504	0	0.000282	0.041536	2.71479	3.9e-05
cyacrpB_day 6	3B-6 _12	0.001989	42.9599	1.28961	16.0589	9.63785	0.002309	0.116868	185295	0.059372	0.129692	0.228319	8.65041	0.184937	10.7802	6.87915	0.002284	0.051052	56.8997	140.453	1.53768	6.1897	0.358887	3.4608	0.023246	0.318748	1.3e-05	1.63538	2.63092	0.33279	0.05025	0.012864	0.777246	0.004786	1.1119	0.019678	0.00656	0.005674	0.004631	0.021971	1.3046	0.006102	0.183594	0.00236	0	5e-06	0.061478	0.997244	0.000144
Blank SMMal	Blank SM+Mal _33	0.001536	70.9942	1.9163	0.374021	35.1983	0.009519	0.657312	2186724	0.03076	0.19093	0.001949	2.62603	1.68148	19.7589	81.1908	0.153479	0.004354	3.8891		2.04366	123.35	21.117	81.2719	0.02073	0.51168	0.00216	10.2569	1.52385	4.43929	0.084945	0.009221	0.233875	0.00849	0.981423	0.011321	0.030641	0.005856	0.003131	0.146395	1.82394	0.009471	0.049334	0.00037	1e-06	0.000113	0.010867	0.340084	0.000808
Blank SMMal	Blank SM+Mal _34	0.002157	43.5714	3.19117	0.098946	139.57	0.017187	0.671185	5.33517e+06	0.068192	0.441942	0.003154	5.04823	0.36405	29.7035	159.372	0.339133	3.39582	11.3888		3.00038	209.348	42.0027	124.032	0.018653	0.757487	0.000172	28.5435	0.02785	9.29905	0.229704	0.028172	0.185772	0.009929	0.006497	0.017179	0.078613	0.010737	0.002274	0.319546	3.64772	0.013229	0.07993	0.000474	0	0.000271	0.017096	0.811518	0.001471
Blank SMMal	Blank SM+Mal _35	0.000725	73.8245	2.70841	0.378311	57.6252	0.010275	0.065247	6.44908e+06	0.077947	0.180843	0.002461	3.891	0.028567	25.5381	66.4824	0.168656	9.46598	4.4932	156.25	1.94886	127.029	23.6553	85.3085	0.017205	1.49448	0.000111	84.1789	1.66073	8.11692	0.136078	0.00828	0.16559	0.007226	0.017357	0.016174	0.025652	0.008543	0.003733	0.138997	2.14819	0.004896	0.058062	0.000476	2e-06	7.1e-05	0.0098	0.2151	0.000139
Blank SMMal	Blank SM+Mal _36	0.001408	50.6429	3.05975	2.82856	31.8377	0.016534	9.10611	1.78425e+06	0.046892	0.205244	0.00156	3.93189	0.284339	16.7336	102.732	0.212652	4.12807	95.251		1.77262	92.1688	186.161	83.688	0.009547	1.53943	0.002942	42.6617	26.7323	8.52158	0.355076	0.004409	0.652466	0.007046	0.613803	0.011027	0.031477	0.008568	0.093228	0.149726	1.77888	0.010152	0.033397	0.000337	3e-06	0.000108	0.011312	0.206097	0.00085
Fold change with SD
WTA_day1-day1		1	1	1	1	1	1	1	1	1	1	1	1	1	1	1	1	1	1	1	1	1	1	1	1	1	1	1	1	1	1	1	1	1	1	1	1	1	1	1	1	1	1	1	#DIV/0!	1	1	1	1
WTA_day 1		1	1	1	1	1	1	1	1	1	1	1	1	1	1	1	1	1	1	1	1	1	1	1	1	1	1	1	1	1	1	1	1	1	1	1	1	1	1	1	1	1	1	1	#DIV/0!	1	1	1	1
WTB_day1		1	1	1	1	1	1	1	1	1	1	1	1	1	1	1	1	1	1	1	1	1	1	1	1	1	1	1	1	1	1	1	1	1	1	1	1	1	1	1	1	1	1	1	#DIV/0!	1	1	1	1
WTB_day 1		1	1	1	1	1	1	1	1	1	1	1	1	1	1	1	1	1	1	1	1	1	1	1	1	1	1	1	1	1	1	1	1	1	1	1	1	1	1	1	1	1	1	1	#DIV/0!	1	1	1	1
WTA_day3-day1		0.495685	1.44478	1.65356	55.0615	1.24357	0.172234	0.2373	0.0030089	2.0404	0.380433	0.569681	2.51579	2.3486	2.85736	1.68233	0.353992	0.751663	2.33678	2.78688	0.555599	0.857316	26.7603	0.879471	0.391368	1.82679	0.00137569	44.8607	6.67114e-05	0.20164	0.874585	0.245122	0.393126	1.10072	71.3096	0.64342	0.155602	1.05613	10.9033	0.0920857	0.644135	0.449562	0.692755	1.26804	#DIV/0!	3.55287	1.05468	0.172049	0.308584
WTA_day 3		0.261089	2.04723	1.19766	1.43368	2.09764	0.109389	32.0686	0.731886	2.16549	0.343986	0.624011	1.60994	0.998216	2.58196	4.35518	0.66479	6.11285	3.52132	0.775018	0.514461	0.600202	0.186455	0.792003	0.199093	4.57757	5.33096e-06	0.678226	0.00453921	0.19398	1.24665	0.609294	0.671952	0.31629	0.789457	0.42245	0.48433	1.43533	0.351425	0.0875121	0.6107	0.620541	0.567016	4.93333	#DIV/0!	0.00790722	0.657513	0.272279	0.0360077
WTB_day3		0.154898	1.47899	0.727087	0.0232438	0.957431	0.245264	1.07084	1.04539	1.79094	0.306427	0.677013	1.74833	3.27099	2.51032	2.05837	0.0934277	0.764567	3.59168	0.804778	0.669567	2.57244	22.3772	0.843568	0.439812	1.42923	6.86115e-06	0.0389226	1.37969	0.153845	0.745144	0.706771	0.45099	0.490488	20.7308	0.664281	0.337872	0.970096	0.80439	0.0501528	0.801761	0.169902	0.415979	9.1871	#DIV/0!	0.20835	0.933573	0.450147	0.106535
WTB_day 3		0.303749	0.6862	1.10986	0.499538	1.99543	0.236331	0.0421069	0.516139	0.992595	0.307165	0.730802	1.26644	0.140726	2.65627	38.6101	0.136303	0.0260384	0.394704	0.245624	0.797502	0.824507	1.13158	0.854389	0.522474	1.81537	0.000588083	6.91253	2.86494	0.182446	1.05223	0.173285	0.952693	0.608168	0.00224933	0.93633	0.337118	0.714392	14.6309	0.0811921	0.816844	0.218534	0.456125	22.8364	#DIV/0!	55.8571	0.749563	0.375371	0.0998267
WTA_day6		0.129855	1.09509	2.10579	177.24	1.30367	0.0271082	0.0431796	0.00144555	0.503909	0.0267332	0.312753	2.00075	9.41772	3.10421	3.83303	0.014985	1.06758	29.6592	163.802	0.296549	0.448728	0.886038	0.841866	0.389689	426.565	2.94265e-06	0.540137	0.299975	0.124095	0.496233	0.16128	3.09192	0.170075	43.5953	0.443605	0.0934768	0.882753	7.47065	0.00461654	0.316721	0.225721	0.0546804	15.1512	#DIV/0!	0.791541	0.797652	0.0810751	0.00886734
WTA_day 6		0.194208	1.49094	1.15857	0.0944848	1.92151	0.00704314	4.43426	0.707519	0.808229	0.0408053	0.477394	1.91343	0.39548	3.83075	8.03066	0.022847	87.6403	1.48107	0	0.387852	3.19645	0.186837	0.935412	0.223886	4.70364	0.000666371	1.46789	0.00013151	0.184233	0.909858	0.329546	5.77804	0.978351	0.803543	0.889643	0.0874945	0.661264	0.325284	0.00392587	0.510281	0.316589	0.119343	32.0083	#DIV/0!	4.45546	1.06917	0.265452	0.221647
WTB_day6		0.0695845	0.789493	0.793096	0.0663757	0.984728	0.00710361	0.0440025	0.550467	2.10409	0.0486029	0.398187	1.6148	0.168938	3.18503	15.6613	0.0148585	5.96507	1.11268	0.0631859	0.428355	2.2614	13.2245	0.885942	0.140276	10.807	9.14819e-07	2.13797	505.163	0.130122	0.436909	0.220185	5.58695	0.33412	14.7933	0.546634	0.438412	0.660581	0.708613	0.427238	0.499255	0.163546	0.0902535	56.9032	#DIV/0!	0.0496555	1.15074	0.60484	0.225133
WTB_day 6		0.121558	0.59654	1.20312	0.175143	0.729675	0.00612228	0.00120874	0.466636	0.842067	0.0435046	0.315251	1.22003	0.0869967	2.86849	9.92181	0.016367	0.0629624	0.74101	1.14299	0.463778	0.72076	0.0832809	1.05703	0.41857	360.961	2.33645e-06	7.74557	0.0689655	0.136578	0.582888	0.160395	7.30454	0.321505	0.73156	0.586486	0.360205	0.679359	0.478758	0.0287756	0.461476	0.33875	0.0860584	77.3273	#DIV/0!	11.1429	1.28906	0.378149	0.100035
cyaA_day1		1	1	1	1	1	1	1	1	1	1	1	1	1	1	1	1	1	1	1	1	1	1	1	1	1	1	1	1	1	1	1	1	1	1	1	1	1	1	1	1	1	1	1	#DIV/0!	1	1	1	1
cyaA_day 1		1	1	1	1	1	1	1	1	1	1	1	1	1	1	1	1	1	1	1	1	1	1	1	1	1	1	1	1	1	1	1	1	1	1	1	1	1	1	1	1	1	1	1	#DIV/0!	1	1	1	1
cyaB_day1		1	1	1	1	1	1	1	1	1	1	1	1	1	1	1	1	1	1	1	1	1	1	1	1	1	1	1	1	1	1	1	1	1	1	1	1	1	1	1	1	1	1	1	#DIV/0!	1	1	1	1
cyaB_day 1		1	1	1	1	1	1	1	1	1	1	1	1	1	1	1	1	1	1	#DIV/0!	1	1	1	1	1	1	1	1	1	1	1	1	1	1	1	1	1	1	1	1	1	1	1	1	#DIV/0!	1	1	1	1
cyaA_day3		0.419894	1.13336	0.992083	55.3668	4.33776	0.0310457	0.827578	0.0727601	1.40285	0.223542	0.571923	0.371171	0.12416	7.12587	3.7331	0.338914	1.94618	3.32944	0.483569	9.27913	0.0401777	2.88705	1.03006	0.0662641	0.616523	0.000557664	6.51002	1015.15	1.82566	0.649124	0.000215063	1.36326	0.40395	45.1161	1.07411	0.433663	3.69455	5.84211	0.17243	10.6045	0.0224119	0.540601	21.7778	#DIV/0!	28	1.53053	0.486256	0.0285714
cyaA_day 3		0.275219	0.794865	0.830254	15.4755	1.20593	0.047577	41.113	0.0927021	0.509426	0.179998	0.107217	0.383251	0.0315598	7.89131	2.55883	0.339341	1.87512	4.02293	0.931591	10.0619	0.0142518	0.0105118	0.966614	0.0314621	1.60903	0.000313311	0.0117212	0.0269946	1.44109	0.559715	1.52551e-05	0.771437	0.465733	1.6406	0.824452	0.528923	1.25878	0.212425	0.20623	8.44769	0.0146686	0.316161	110.368	#DIV/0!	0.861827	1.04948	0.342778	4.62044
cyaB_day3		0.340506	0.612073	0.736295	18.7495	0.56488	0.0321534	2.73369	0.168112	0.489539	0.150061	0.190312	0.578597	0.00709911	11.8353	2.95957	0.550326	4.97291	0.290159	1.66809	11.5041	0.0441194	5.57161	0.964428	0.0523497	1.09891	0	0.947819	0.183734	2.35135	0.439014	0.00049773	3.23536	0.359218	0.721684	1.79762	0.198212	1.77278	0.538029	0.261312	12.1646	0.027949	0.390747	3.18987	#DIV/0!	0.434733	1.60727	0.450608	0.930948
cyaB_day 3		0.385613	0.596285	0.457	0.964617	0.881806	0.0207635	0.576854	0.332796	1.13696	0.180336	0.26191	0.552407	0.029006	12.9827	9.05991	0.378298	3.73162	4.47599	#DIV/0!	9.60673	0.0430314	3.03471	1.09032	0.0490506	5.14506	2.93991e-05	7.90262	0.00082417	2.4338	0.58458	9.46385e-05	1.174	0.423127	191.786	1.11371	0.222043	2.89984	0.327891	0.373996	18.5302	0.02628	0.487676	45.0556	#DIV/0!	0.0847312	1.30525	1.35492	1.12004
cyaA_day6		0.109254	1.03918	1.2205	154.414	0.941273	0.00191147	1.46171	0.180373	1.09893	0.00696611	0.30437	0.594901	0.461196	14.3401	114.914	0.0248434	8.57778	4.9327	0	10.0266	0.0180696	20.734	1.45455	0.0578033	24.5729	0.000503224	6.46551	0.3	3.49507	0.783745	6.93743e-05	17.8439	0.237896	0.522544	0.883526	0.587977	2.81605	0.129358	0.0078872	12.296	0.0163833	0.0712855	305.296	#DIV/0!	26.3077	1.40465	0.15435	0.106767
cyaA_day 6		0.198688	0.953424	0.867966	17.5958	1.09565	0.00360462	30.8586	0.688851	1.25138	0.00614042	0.116708	0.578214	0.00491288	15.1865	101.489	0.0116926	10.0799	1.37592	0.0927957	17.0349	0.0231869	0.41767	2.04398	0.0162149	25.5208	0.000539051	0.902677	0.0146844	3.93793	0.966901	8.43269e-05	22.3963	0.187996	0.0018049	0.996799	0.790959	1.67471	0.128729	0.00971759	11.9478	0.00766929	0.0711914	229.158	#DIV/0!	14.3279	1.44393	0.253729	0.252555
cyaB_day6		0.196156	0.727614	0.761943	80.3659	4.45656	0.00253917	184.447	1.16186	0.764529	0.00612181	0.125975	0.614713	0.015581	16.7038	86.6259	2.39798	0.111222	5.66989	0.414158	15.9592	0.0418501	1.41602	1.58957	0.0632098	16.6722	3.62896e-05	5.70114	0.000455795	3.67652	0.621955	0.000162571	76.3334	0.234889	2.25961	1.09696	0.234204	2.00875	0.545073	0.0192355	10.9687	0.0209082	0.096595	29.5696	#DIV/0!	0.00567537	1.31214	0.194811	0.100666
cyaB_day 6		0.135318	4.88626	0.583704	4.69031	0.936564	0.00192033	1.53591	0.454944	1.30285	0.00443718	0.129772	0.857507	0.00346193	17.1478	59.361	1.28629	7.62611	0.797615	#DIV/0!	8.12729	0.0480905	0.806524	1.54905	0.0191113	8.75925	0.00129038	6.93703	0.00127701	3.56961	0.45119	4.67691e-05	14.3091	0.273031	1.4294	0.893168	0.14086	1.96543	0.28908	0.0455981	11.4257	0.0137571	0.0405467	146.722	#DIV/0!	3.12215	1.13623	0.426325	0.519841
cyacrpA_day1		1	1	1	1	1	1	1	1	1	1	1	1	1	1	1	1	1	1	1	1	1	1	1	1	1	1	1	1	1	1	1	1	1	1	1	1	1	1	1	1	1	1	1	#DIV/0!	1	1	1	1
cyacrpA_day 1		1	1	1	1	1	1	1	1	1	1	1	1	1	1	1	1	1	1	#DIV/0!	1	1	1	1	1	1	1	1	1	1	1	1	1	1	1	1	1	1	1	1	1	1	1	1	#DIV/0!	1	1	1	1
cyacrpB_day1		1	1	1	1	1	1	1	1	1	1	1	1	1	1	1	1	1	1	1	1	1	1	1	1	1	1	1	1	1	1	1	1	1	1	1	1	1	1	1	1	1	1	1	#DIV/0!	1	1	1	1
cyacrpB_day 1		1	1	1	1	1	1	1	1	1	1	1	1	1	1	1	1	1	1	#DIV/0!	1	1	1	1	1	1	1	1	1	1	1	1	1	1	1	1	1	1	1	1	1	1	1	1	#DIV/0!	1	1	1	1
cyacrpA_day3		0.268423	0.946617	0.672246	4.92337	0.334876	0.0425951	70.3418	0.143413	1.33976	0.20533	0.287948	0.720785	0.0481848	11.5902	4.89642	0.382355	5.57146	4.45729	0.294494	7.25069	0.034948	0.961803	1.01651	0.0778251	4.69571	4.30694e-05	13.2468	0.000475412	0.930876	0.891868	0.000172423	0.211419	0.269534	0.93534	1.07527	0.208292	1.86827	0.341391	0.295263	10.3083	0.0267195	0.520105	25.4091	#DIV/0!	0.00411734	0.842579	0.163082	42.9835
cyacrpA_day 3		0.634335	1.01273	0.701768	0.570815	0.763529	0.0161659	0.226501	0.0925504	1.36646	0.189463	0.528052	0.571642	0.0255229	10.6871	2.29422	0.464103	3.04312	0.224273	#DIV/0!	10.5026	0.05434	0.983295	1.0892	0.118354	0.995115	1.00839e-06	5.01275	0.426036	1.10581	0.786931	0.000374586	0.678132	0.87559	111.334	0.932985	0.322638	1.20732	0.276722	0.458572	10.4578	0.0567169	0.457453	76.25	#DIV/0!	0.337316	0.687506	0.273787	10.4591
cyacrpB_day3		0.299149	0.66739	0.698637	24.7137	0.737104	0.0147588	17.6222	0.116811	2.43903	0.283794	0.450105	0.76547	0.0676451	15.2329	9.64837	0.463888	4.0714	5.87984	0.273582	13.4613	0.05742	0.100697	1.041	0.0910501	3.33749	0	0.0307432	0.42161	1.83218	0.788261	0.000947434	1.85067	0.228216	40.718	0.634847	0.452333	3.34707	0.261826	0.407865	15.0542	0.0340854	0.516153	93	#DIV/0!	0.307736	1.97816	0.237293	0.454309
cyacrpB_day 3		0.506706	0.347889	0.718497	4.41995	1.49208	0.0307145	8.02369	0.24297	1.5992	0.308738	0.412364	0.76809	0.144916	28.8543	53.14	0.221642	7.81829	8.66099	#DIV/0!	14.9499	0.0409774	0.159721	1.38078	0.0648993	2.48853	5.2649e-07	1.18489	660.429	1.99517	0.548566	0.000425762	0.615865	0.336459	35.0924	0.944272	0.46857	1.78393	0.805446	0.241151	19.293	0.0194087	0.554805	48	#DIV/0!	0.148823	1.84146	0.968405	3.59249
cyacrpA_day6		0.264414	0.436959	0.610745	15.7312	1.06421	0.00444027	0.185458	0.401964	2.69107	0.00811133	0.355637	1.55951	0.0881824	23.3337	255.333	0.0408942	2.5374	11.1062	0	6.76296	0.0422066	0.985054	2.22125	0.250854	9.54063	0.000874181	88.5185	0.00129253	1.78829	0.864359	0.00037563	12.4386	0.750417	0.691842	1.15726	0.640943	1.83594	11.0441	0.0305292	10.2185	0.0323361	0.0550042	95.1818	#DIV/0!	0.285126	2.52123	0.890571	21.0496
cyacrpA_day 6		0.578541	0.696072	0.663962	8.00171	0.75516	0.00483987	1.92934	0.309233	1.39441	0.0105126	0.442678	1.0381	0.00838854	25.7714	59.2802	0.0426385	0.0982526	7.07102	#DIV/0!	9.86618	0.0550084	5.45254	1.44994	0.111817	7.42142	5.04197e-07	16.8858	290.71	2.69051	0.455577	0.000315992	16.6005	0.502002	84.9927	1.17408	0.87921	1.98706	0.482732	0.0323446	11.5619	0.0578741	0.0562534	280.6	#DIV/0!	0.467831	1.62079	0.873093	0.0703325
cyacrpB_day6		0.217383	0.494331	0.65742	42.6451	0.954839	0.00116534	2.14804	0.324855	2.90575	0.00851147	0.231666	0.687914	0.0893613	28.5107	70.0288	0.0387888	0.141119	4.98784	1.20819	16.6258	0.0467185	0.0117191	2.10931	0.129746	5.52196	0.00026634	0.445298	0.237081	2.09022	0.448222	0.000983987	64.9015	0.268664	65.4686	1.1348	0.432985	1.57365	0.39751	0.0229683	9.97667	0.0243436	0.0889342	840	#DIV/0!	0.16041	1.3996	0.476173	0.00440529
cyacrpB_day 6		0.833613	0.391419	0.567669	5.24631	0.591066	0.0016806	0.369073	0.372948	1.58558	0.00882183	0.159363	0.520621	0.0279761	22.6397	40.1589	0.0147126	2.29107	2.44686	#DIV/0!	13.2697	0.0455322	0.047956	1.31875	0.0747522	1.58374	1.14073e-06	0.423911	41760.7	1.70356	0.201755	0.000172054	13.0761	0.303257	120.675	1.10881	0.340514	2.39915	0.445588	0.181109	9.93724	0.0143658	0.0891232	90.7692	#DIV/0!	0.00379651	2.27402	0.317895	0.131868
Fold change average		23dpg	2mcit	2obut	35cgmp	5oxpro	6pgc	AICAr	Hexose_Pool_fru_glc-D	Lcystin	Pool_2pg_3pg	accoa	acon-C	actp	ade	adn	adp	adpglc	akg	ala-L	amp	arg-L	asn-L	asp-L	atp	camp	chor	cit	citr-L	cmp	coa	ctp	cytd	dadp	damp	datp	dcdp	dcmp	dctp	dgdp	dgmp	dgtp	dhap	dimp	ditp	dtdpglu	dtmp	dttp	dump
WTA_day6		0.124466	0.906361	1.21539	0.946244	1.24263	0.0104876	0.0236033	0.00573729	1.01331	0.0399305	0.368074	1.65471	0.359227	3.23146	7.91285	0.0167964	1.28914	1.71434	39.3672	0.388237	1.17793	0.44089	0.934322	0.287055	194.212	9.92834e-05	1.85743	0.343197	0.140804	0.587789	0.201466	5.0904	0.397372	1.12306	0.58549	0.179496	0.710479	2.89736	0.110269	0.434173	0.242861	0.0858354	37.8343	#DIV/0!	1.29901	1.07943	0.226166	0.149038
cyaA_day6		0.165305	2.06005	0.807405	21.2584	1.62738	0.00239705	5.79562	0.476577	1.09804	0.0059045	0.153368	0.652574	0.042419	15.7454	86.0113	0.847405	8.06978	3.11605	0.498361	12.3361	0.0336097	0.651287	1.64815	0.0331972	19.9456	0.000563543	2.02852	0.00222996	3.67233	0.684972	7.72024e-05	24.3918	0.230762	1.06523	0.959914	0.438847	2.06768	0.220715	0.0185384	11.7043	0.0133414	0.0676812	122.895	#DIV/0!	3.76413	1.32129	0.22543	0.168865
cyacrpA_day6		0.387871	0.483588	0.62597	8.63749	0.877213	0.00289772	1.75983	0.343576	2.17313	0.00895678	0.273956	0.941148	0.0265019	25.0623	82.0341	0.0313826	1.118	6.08858	0.895888	10.3669	0.046708	0.0643872	1.79144	0.127339	6.13987	0.000157303	2.56801	8.31286	2.05851	0.47998	0.000372761	20.0342	0.456717	2.64705	1.14269	0.578745	1.93574	3.61858	0.0790509	10.4448	0.0289219	0.069341	204.135	#DIV/0!	0.221094	1.983	0.662044	0.256729
[truncated: 66 more columns]

## Sheet: liquid top sorted
Fold change average	WTA_day6	Fold change average	cyaA_day6	Fold change average	cyacrpA_day6
chor	9.92834e-05	ctp	7.72024e-05	chor	0.000157303
pep	0.000426626	pep	0.000191735	ctp	0.000372761
nad	0.00325181	chor	0.000563543	pep	0.000386523
udpg	0.00557217	lac-D	0.000745105	lac-D	0.00105868
Hexose_Pool_fru_glc-D	0.00573729	citr-L	0.00222996	6pgc	0.00289772
6pgc	0.0104876	6pgc	0.00239705	f1p	0.00644075
gdp	0.0157725	f1p	0.00481585	Pool_2pg_3pg	0.00895678
adp	0.0167964	Pool_2pg_3pg	0.0059045	fdp	0.0126765
f1p	0.0191531	fdp	0.00916393	fum	0.0137164
AICAr	0.0236033	udpg	0.0131826	udpg	0.0170384
Pool_2pg_3pg	0.0399305	dgtp	0.0133414	nad	0.0205704
nadh	0.0409373	utp	0.0139409	succ	0.0232248
glu-L	0.0506436	nad	0.0142892	utp	0.0262052
dhap	0.0858354	fum	0.0180511	actp	0.0265019
dgdp	0.110269	dgdp	0.0185384	dgtp	0.0289219
fum	0.111974	succ	0.018906	adp	0.0313826
fdp	0.114013	atp	0.0331972	arg-L	0.046708
23dpg	0.124466	arg-L	0.0336097	gthrd	0.0470627
cmp	0.140804	actp	0.042419	mmal	0.0480842
dump	0.149038	gtp	0.0438006	asn-L	0.0643872
s7p	0.167003	mmal	0.04563	dhap	0.069341
dcdp	0.179496	gthox	0.05432	s7p	0.0721893
nadp	0.184289	f6p	0.0615623	f6p	0.0739103
udp	0.190684	dhap	0.0676812	dgdp	0.0790509
ctp	0.201466	s7p	0.0760996	nadh	0.0861824
succ	0.213385	nadh	0.0792477	gthox	0.0954435
gam6p	0.225643	orn	0.0836834	gdp	0.100336
dttp	0.226166	gthrd	0.0850982	gam6p	0.105587
imp	0.23215	itp	0.104283	gtp	0.124136
f6p	0.242257	gam6p	0.109711	atp	0.127339
dgtp	0.242861	udpglcur	0.13172	orn	0.169397
gtp	0.259298	accoa	0.153368	udpglcur	0.170491
atp	0.287055	23dpg	0.165305	itp	0.213884
gthrd	0.291752	dump	0.168865	dtdpglu	0.221094
fad	0.331749	glyc3p	0.174996	glyc3p	0.226599
citr-L	0.343197	udp	0.198815	g6p	0.231678
actp	0.359227	g6p	0.216349	mal-L	0.236906
accoa	0.368074	dctp	0.220715	udp	0.250467
glyc3p	0.376766	dttp	0.22543	dump	0.256729
gln-L	0.37801	mal-L	0.22632	accoa	0.273956
gthox	0.379084	dadp	0.230762	glx	0.338697
amp	0.388237	dutp	0.25836	Hexose_Pool_fru_glc-D	0.343576
dadp	0.397372	fad	0.417264	glyclt	0.372358
dgmp	0.434173	dcdp	0.438847	23dpg	0.387871
asn-L	0.44089	Hexose_Pool_fru_glc-D	0.476577	dadp	0.456717
phpyr	0.486152	ala-L	0.498361	coa	0.47998
glyclt	0.488176	nadp	0.503441	2mcit	0.483588
trp-L	0.496087	glyclt	0.541085	fad	0.496918
udpglcur	0.498282	oaa	0.632243	succoa	0.5664
dutp	0.520278	asn-L	0.651287	dcdp	0.578745
mal-L	0.550338	acon-C	0.652574	glu-L	0.596201
mmal	0.558382	g3p	0.675578	2obut	0.62597
g3p	0.573266	coa	0.684972	dttp	0.662044
datp	0.58549	glu-L	0.6889	r5p	0.686064
coa	0.587789	gln-L	0.749948	g3p	0.727939
utp	0.637176	g1p	0.783461	tyr-L	0.780887
itp	0.709119	2obut	0.807405	gln-L	0.839536
dcmp	0.710479	adp	0.847405	5oxpro	0.877213
g6p	0.720288	r5p	0.855615	his-L	0.88541
thr-L	0.788366	malcoa	0.883449	ala-L	0.895888
met-L	0.834214	datp	0.959914	nadp	0.897745
gmp	0.845721	ru5p-D	1.01575	acon-C	0.941148
r5p	0.846035	hxan	1.03181	icit	0.948339
hxan	0.851572	succoa	1.05345	ru5p-D	1.06437
tyr-L	0.853411	damp	1.06523	adpglc	1.118
succoa	0.866224	Lcystin	1.09804	skm	1.13347
prpp	0.867359	phe-L	1.23365	datp	1.14269
2mcit	0.906361	icit	1.26679	oaa	1.15377
malcoa	0.932513	dtmp	1.32129	malcoa	1.15826
asp-L	0.934322	skm	1.33842	dutp	1.20947
35cgmp	0.946244	thym	1.34189	hxan	1.22301
Lcystin	1.01331	tyr-L	1.36971	thym	1.39268
icit	1.02965	trp-L	1.37144	phe-L	1.40196
dtmp	1.07943	oxa	1.38581	prpp	1.41984
damp	1.12306	prpp	1.40944	AICAr	1.75983
lac-D	1.13131	pyr	1.60323	asp-L	1.79144
arg-L	1.17793	5oxpro	1.62738	trp-L	1.84574
thym	1.19901	asp-L	1.64815	pyr	1.86751
his-L	1.20734	his-L	1.9176	dcmp	1.93574
2obut	1.21539	xan	1.9635	nadph	1.96685
phe-L	1.2357	cit	2.02852	dtmp	1.983
5oxpro	1.24263	2mcit	2.06005	met-L	2.01745
adpglc	1.28914	dcmp	2.06768	cmp	2.05851
dtdpglu	1.29901	met-L	2.12137	xan	2.09666
ru5p-D	1.50247	thr-L	2.16362	Lcystin	2.17313
ser-L	1.51253	ser-L	2.16907	cit	2.56801
xan	1.57089	gdp	2.43774	thr-L	2.60576
nadph	1.58457	glutacon	2.59017	damp	2.64705
acon-C	1.65471	akg	3.11605	dctp	3.61858
akg	1.71434	phpyr	3.13092	oxa	3.62301
ura	1.84406	cmp	3.67233	g1p	4.1392
cit	1.85743	dtdpglu	3.76413	ser-L	4.21031
oaa	1.85868	ura	4.84514	akg	6.08858
skm	1.90137	nadph	5.09968	camp	6.13987
ump	2.2064	AICAr	5.79562	ura	6.36194
glutacon	2.23492	uri	7.82105	phpyr	8.08591
gua	2.44024	adpglc	8.06978	citr-L	8.31286
orn	2.88336	imp	10.8485	35cgmp	8.63749
dctp	2.89736	dgmp	11.7043	uri	9.1157
uri	3.12884	ump	12.2037	ump	10.3596
ade	3.23146	amp	12.3361	amp	10.3669
ins	3.45516	ins	14.7894	dgmp	10.4448
glx	3.63039	gua	15.144	imp	11.9641
oxa	4.56363	ade	15.7454	ins	18.7226
cytd	5.0904	camp	19.9456	cytd	20.0342
g1p	5.15967	35cgmp	21.2584	ade	25.0623
adn	7.91285	cytd	24.3918	gua	25.918
pyr	9.47428	gmp	27.2667	glutacon	48.1499
dimp	37.8343	glx	58.5046	gmp	66.4558
ala-L	39.3672	adn	86.0113	adn	82.0341
gsn	41.5923	dimp	122.895	gsn	157.343
camp	194.212	gsn	176.991	dimp	204.135
ditp	#DIV/0!	ditp	#DIV/0!	ditp	#DIV/0!
urate	#DIV/0!	urate	#DIV/0!	urate	#DIV/0!
			cyaA_day6		cyacrpA_day6
			0.165305		0.387871
			2.06005		0.483588
			0.807405		0.62597
			21.2584		8.63749
			1.62738		0.877213
			0.00239705		0.00289772
			5.79562		1.75983
			0.476577		0.343576
			1.09804		2.17313
			0.0059045		0.00895678
			0.153368		0.273956
			0.652574		0.941148
			0.042419		0.0265019
			15.7454		25.0623
			86.0113		82.0341
			0.847405		0.0313826
			8.06978		1.118
			3.11605		6.08858
			0.498361		0.895888
			12.3361		10.3669
			0.0336097		0.046708
			0.651287		0.0643872
			1.64815		1.79144
			0.0331972		0.127339
			19.9456		6.13987
			0.000563543		0.000157303
			2.02852		2.56801
			0.00222996		8.31286
			3.67233		2.05851
			0.684972		0.47998
			7.72024e-05		0.000372761
			24.3918		20.0342
			0.230762		0.456717
			1.06523		2.64705
			0.959914		1.14269
			0.438847		0.578745
			2.06768		1.93574
			0.220715		3.61858
			0.0185384		0.0790509
			11.7043		10.4448
			0.0133414		0.0289219
			0.0676812		0.069341
			122.895		204.135
			#DIV/0!		#DIV/0!
			3.76413		0.221094
			1.32129		1.983
			0.22543		0.662044
			0.168865		0.256729
			0.25836		1.20947
			0.00481585		0.00644075
			0.0615623		0.0739103
			0.417264		0.496918
			0.00916393		0.0126765
			0.0180511		0.0137164
			0.783461		4.1392
			0.675578		0.727939
			0.216349		0.231678
			0.109711		0.105587
			2.43774		0.100336
			0.749948		0.839536
			0.6889		0.596201
			2.59017		48.1499
			58.5046		0.338697
			0.174996		0.226599
			0.541085		0.372358
			27.2667		66.4558
			176.991		157.343
			0.05432		0.0954435
			0.0850982		0.0470627
			0.0438006		0.124136
			15.144		25.918
			1.9176		0.88541
			1.03181		1.22301
			1.26679		0.948339
			10.8485		11.9641
			14.7894		18.7226
			0.104283		0.213884
			0.000745105		0.00105868
			0.22632		0.236906
			0.883449		1.15826
			2.12137		2.01745
			0.04563		0.0480842
			0.0792477		0.0861824
			0.0142892		0.0205704
			5.09968		1.96685
			0.503441		0.897745
			0.632243		1.15377
			0.0836834		0.169397
			1.38581		3.62301
			0.000191735		0.000386523
			1.23365		1.40196
			3.13092		8.08591
			1.40944		1.41984
			1.60323		1.86751
			0.855615		0.686064
			1.01575		1.06437
			0.0760996		0.0721893
			2.16907		4.21031
			1.33842		1.13347
			1.05345		0.5664
			0.018906		0.0232248
			2.16362		2.60576
			1.34189		1.39268
			1.37144		1.84574
			1.36971		0.780887
			0.13172		0.170491
			0.0131826		0.0170384
			0.198815		0.250467
			12.2037		10.3596
			#DIV/0!		#DIV/0!
			4.84514		6.36194
			7.82105		9.1157
			0.0139409		0.0262052
			1.9635		2.09666
			cyaA_day6		cyacrpA_day6
			0.165305		0.387871
			2.06005		0.483588
			0.807405		0.62597
			21.2584		8.63749
			1.62738		0.877213
			0.00239705		0.00289772
			5.79562		1.75983
			0.476577		0.343576
			1.09804		2.17313
			0.0059045		0.00895678
			0.153368		0.273956
			0.652574		0.941148
			0.042419		0.0265019
			15.7454		25.0623
			86.0113		82.0341
			0.847405		0.0313826
			8.06978		1.118
			3.11605		6.08858
			0.498361		0.895888
			12.3361		10.3669
			0.0336097		0.046708
			0.651287		0.0643872
			1.64815		1.79144
			0.0331972		0.127339
			19.9456		6.13987
			0.000563543		0.000157303
			2.02852		2.56801
			0.00222996		8.31286
			3.67233		2.05851
			0.684972		0.47998
			7.72024e-05		0.000372761
			24.3918		20.0342
			0.230762		0.456717
			1.06523		2.64705
			0.959914		1.14269
			0.438847		0.578745
			2.06768		1.93574
			0.220715		3.61858
			0.0185384		0.0790509
			11.7043		10.4448
			0.0133414		0.0289219
			0.0676812		0.069341
			122.895		204.135
			#DIV/0!		#DIV/0!
			3.76413		0.221094
			1.32129		1.983
			0.22543		0.662044
			0.168865		0.256729
			0.25836		1.20947
			0.00481585		0.00644075
			0.0615623		0.0739103
			0.417264		0.496918
			0.00916393		0.0126765
			0.0180511		0.0137164
			0.783461		4.1392
			0.675578		0.727939
			0.216349		0.231678
			0.109711		0.105587
			2.43774		0.100336
			0.749948		0.839536
			0.6889		0.596201
			2.59017		48.1499
			58.5046		0.338697
			0.174996		0.226599
			0.541085		0.372358
			27.2667		66.4558
			176.991		157.343
			0.05432		0.0954435
			0.0850982		0.0470627
			0.0438006		0.124136
			15.144		25.918
			1.9176		0.88541
			1.03181		1.22301
			1.26679		0.948339
			10.8485		11.9641
			14.7894		18.7226
			0.104283		0.213884
			0.000745105		0.00105868
			0.22632		0.236906
			0.883449		1.15826
			2.12137		2.01745
			0.04563		0.0480842
			0.0792477		0.0861824
			0.0142892		0.0205704
			5.09968		1.96685
			0.503441		0.897745
			0.632243		1.15377
			0.0836834		0.169397
			1.38581		3.62301
			0.000191735		0.000386523
			1.23365		1.40196
			3.13092		8.08591
			1.40944		1.41984
			1.60323		1.86751
			0.855615		0.686064
			1.01575		1.06437
			0.0760996		0.0721893
			2.16907		4.21031
			1.33842		1.13347
			1.05345		0.5664
			0.018906		0.0232248
			2.16362		2.60576
			1.34189		1.39268
			1.37144		1.84574
			1.36971		0.780887
			0.13172		0.170491
			0.0131826		0.0170384
			0.198815		0.250467
			12.2037		10.3596
			#DIV/0!		#DIV/0!
			4.84514		6.36194
			7.82105		9.1157
			0.0139409		0.0262052
			1.9635		2.09666
			cyaA_day6		cyacrpA_day6
			0.165305		0.387871
			2.06005		0.483588
			0.807405		0.62597
			21.2584		8.63749
			1.62738		0.877213
			0.00239705		0.00289772
			5.79562		1.75983
			0.476577		0.343576
			1.09804		2.17313
			0.0059045		0.00895678
			0.153368		0.273956
			0.652574		0.941148
			0.042419		0.0265019
			15.7454		25.0623
			86.0113		82.0341
			0.847405		0.0313826
			8.06978		1.118
			3.11605		6.08858
			0.498361		0.895888
			12.3361		10.3669
			0.0336097		0.046708
			0.651287		0.0643872
			1.64815		1.79144
			0.0331972		0.127339
			19.9456		6.13987
			0.000563543		0.000157303
			2.02852		2.56801
			0.00222996		8.31286
			3.67233		2.05851
			0.684972		0.47998
			7.72024e-05		0.000372761
			24.3918		20.0342
			0.230762		0.456717
			1.06523		2.64705
			0.959914		1.14269
			0.438847		0.578745
			2.06768		1.93574
			0.220715		3.61858
			0.0185384		0.0790509
			11.7043		10.4448
			0.0133414		0.0289219
			0.0676812		0.069341
			122.895		204.135
			#DIV/0!		#DIV/0!
			3.76413		0.221094
			1.32129		1.983
			0.22543		0.662044
			0.168865		0.256729
			0.25836		1.20947
			0.00481585		0.00644075
			0.0615623		0.0739103
			0.417264		0.496918
			0.00916393		0.0126765
			0.0180511		0.0137164
			0.783461		4.1392
			0.675578		0.727939
			0.216349		0.231678
			0.109711		0.105587
			2.43774		0.100336
			0.749948		0.839536
			0.6889		0.596201
			2.59017		48.1499
			58.5046		0.338697
			0.174996		0.226599
			0.541085		0.372358
			27.2667		66.4558
			176.991		157.343
			0.05432		0.0954435
			0.0850982		0.0470627
			0.0438006		0.124136
			15.144		25.918
			1.9176		0.88541
			1.03181		1.22301
			1.26679		0.948339
			10.8485		11.9641
			14.7894		18.7226
			0.104283		0.213884
			0.000745105		0.00105868
			0.22632		0.236906
			0.883449		1.15826
			2.12137		2.01745
			0.04563		0.0480842
			0.0792477		0.0861824
			0.0142892		0.0205704
			5.09968		1.96685
			0.503441		0.897745
			0.632243		1.15377
			0.0836834		0.169397
			1.38581		3.62301
			0.000191735		0.000386523
			1.23365		1.40196
			3.13092		8.08591
			1.40944		1.41984
			1.60323		1.86751
			0.855615		0.686064
			1.01575		1.06437
			0.0760996		0.0721893
			2.16907		4.21031
			1.33842		1.13347
			1.05345		0.5664
			0.018906		0.0232248
			2.16362		2.60576
			1.34189		1.39268
			1.37144		1.84574
			1.36971		0.780887
			0.13172		0.170491
			0.0131826		0.0170384
			0.198815		0.250467
			12.2037		10.3596
			#DIV/0!		#DIV/0!
			4.84514		6.36194
			7.82105		9.1157
			0.0139409		0.0262052
			1.9635		2.09666
			cyaA_day6		cyacrpA_day6
			0.165305		0.387871
			2.06005		0.483588
			0.807405		0.62597
			21.2584		8.63749
			1.62738		0.877213
			0.00239705		0.00289772
			5.79562		1.75983
			0.476577		0.343576
			1.09804		2.17313
			0.0059045		0.00895678
			0.153368		0.273956
			0.652574		0.941148
			0.042419		0.0265019
			15.7454		25.0623
			86.0113		82.0341
			0.847405		0.0313826
			8.06978		1.118
			3.11605		6.08858
			0.498361		0.895888
			12.3361		10.3669
			0.0336097		0.046708
			0.651287		0.0643872
			1.64815		1.79144
			0.0331972		0.127339
			19.9456		6.13987
			0.000563543		0.000157303
			2.02852		2.56801
			0.00222996		8.31286
			3.67233		2.05851
			0.684972		0.47998
			7.72024e-05		0.000372761
			24.3918		20.0342
			0.230762		0.456717
			1.06523		2.64705
			0.959914		1.14269
			0.438847		0.578745
			2.06768		1.93574
			0.220715		3.61858
			0.0185384		0.0790509
			11.7043		10.4448
			0.0133414		0.0289219
			0.0676812		0.069341
			122.895		204.135
			#DIV/0!		#DIV/0!
			3.76413		0.221094
			1.32129		1.983
			0.22543		0.662044
			0.168865		0.256729
			0.25836		1.20947
			0.00481585		0.00644075
			0.0615623		0.0739103
			0.417264		0.496918
			0.00916393		0.0126765
			0.0180511		0.0137164
			0.783461		4.1392
			0.675578		0.727939
			0.216349		0.231678
			0.109711		0.105587
			2.43774		0.100336
			0.749948		0.839536
			0.6889		0.596201
			2.59017		48.1499
			58.5046		0.338697
			0.174996		0.226599
			0.541085		0.372358
			27.2667		66.4558
			176.991		157.343
			0.05432		0.0954435
			0.0850982		0.0470627
			0.0438006		0.124136
			15.144		25.918
			1.9176		0.88541
			1.03181		1.22301
			1.26679		0.948339
			10.8485		11.9641
			14.7894		18.7226
			0.104283		0.213884
			0.000745105		0.00105868
			0.22632		0.236906
			0.883449		1.15826
			2.12137		2.01745
			0.04563		0.0480842
			0.0792477		0.0861824
			0.0142892		0.0205704
			5.09968		1.96685
			0.503441		0.897745
			0.632243		1.15377
			0.0836834		0.169397
			1.38581		3.62301
			0.000191735		0.000386523
			1.23365		1.40196
			3.13092		8.08591
			1.40944		1.41984
			1.60323		1.86751
			0.855615		0.686064
			1.01575		1.06437
			0.0760996		0.0721893
			2.16907		4.21031
			1.33842		1.13347
			1.05345		0.5664
			0.018906		0.0232248
			2.16362		2.60576
			1.34189		1.39268
			1.37144		1.84574
			1.36971		0.780887
			0.13172		0.170491
			0.0131826		0.0170384
			0.198815		0.250467
			12.2037		10.3596
			#DIV/0!		#DIV/0!
			4.84514		6.36194
			7.82105		9.1157
			0.0139409		0.0262052
			1.9635		2.09666
			cyaA_day6		cyacrpA_day6
			0.165305		0.387871
			2.06005		0.483588
			0.807405		0.62597
			21.2584		8.63749
			1.62738		0.877213
			0.00239705		0.00289772
			5.79562		1.75983
			0.476577		0.343576
			1.09804		2.17313
			0.0059045		0.00895678
			0.153368		0.273956
			0.652574		0.941148
			0.042419		0.0265019
			15.7454		25.0623
			86.0113		82.0341
			0.847405		0.0313826
			8.06978		1.118
			3.11605		6.08858
			0.498361		0.895888
			12.3361		10.3669
			0.0336097		0.046708
			0.651287		0.0643872
			1.64815		1.79144
			0.0331972		0.127339
			19.9456		6.13987
			0.000563543		0.000157303
			2.02852		2.56801
			0.00222996		8.31286
			3.67233		2.05851
			0.684972		0.47998
			7.72024e-05		0.000372761
			24.3918		20.0342
			0.230762		0.456717
			1.06523		2.64705
			0.959914		1.14269
			0.438847		0.578745
			2.06768		1.93574
			0.220715		3.61858
			0.0185384		0.0790509
			11.7043		10.4448
			0.0133414		0.0289219
			0.0676812		0.069341
			122.895		204.135
			#DIV/0!		#DIV/0!
			3.76413		0.221094
			1.32129		1.983
			0.22543		0.662044
			0.168865		0.256729
			0.25836		1.20947
			0.00481585		0.00644075
			0.0615623		0.0739103
			0.417264		0.496918
			0.00916393		0.0126765
			0.0180511		0.0137164
			0.783461		4.1392
			0.675578		0.727939
			0.216349		0.231678
			0.109711		0.105587
			2.43774		0.100336
			0.749948		0.839536
			0.6889		0.596201
			2.59017		48.1499
			58.5046		0.338697
			0.174996		0.226599
			0.541085		0.372358
			27.2667		66.4558
			176.991		157.343
			0.05432		0.0954435
			0.0850982		0.0470627
			0.0438006		0.124136
			15.144		25.918
			1.9176		0.88541
			1.03181		1.22301
			1.26679		0.948339
			10.8485		11.9641
			14.7894		18.7226
			0.104283		0.213884
			0.000745105		0.00105868
			0.22632		0.236906
			0.883449		1.15826
			2.12137		2.01745
			0.04563		0.0480842
			0.0792477		0.0861824
			0.0142892		0.0205704
			5.09968		1.96685
			0.503441		0.897745
			0.632243		1.15377
			0.0836834		0.169397
			1.38581		3.62301
			0.000191735		0.000386523
			1.23365		1.40196
			3.13092		8.08591
			1.40944		1.41984
			1.60323		1.86751
			0.855615		0.686064
			1.01575		1.06437
			0.0760996		0.0721893
			2.16907		4.21031
			1.33842		1.13347
			1.05345		0.5664
			0.018906		0.0232248
			2.16362		2.60576
			1.34189		1.39268
			1.37144		1.84574
			1.36971		0.780887
			0.13172		0.170491
			0.0131826		0.0170384
			0.198815		0.250467
			12.2037		10.3596
			#DIV/0!		#DIV/0!
			4.84514		6.36194
			7.82105		9.1157
			0.0139409		0.0262052
			1.9635		2.09666
			cyaA_day6		cyacrpA_day6
			0.165305		0.387871
			2.06005		0.483588
			0.807405		0.62597
			21.2584		8.63749
			1.62738		0.877213
			0.00239705		0.00289772
			5.79562		1.75983
			0.476577		0.343576
			1.09804		2.17313
			0.0059045		0.00895678
			0.153368		0.273956
			0.652574		0.941148
			0.042419		0.0265019
			15.7454		25.0623
			86.0113		82.0341
			0.847405		0.0313826
			8.06978		1.118
			3.11605		6.08858
			0.498361		0.895888
			12.3361		10.3669
			0.0336097		0.046708
			0.651287		0.0643872
			1.64815		1.79144
			0.0331972		0.127339
			19.9456		6.13987
			0.000563543		0.000157303
			2.02852		2.56801
			0.00222996		8.31286
			3.67233		2.05851
			0.684972		0.47998
			7.72024e-05		0.000372761
			24.3918		20.0342
			0.230762		0.456717
			1.06523		2.64705
			0.959914		1.14269
			0.438847		0.578745
			2.06768		1.93574
			0.220715		3.61858
			0.0185384		0.0790509
			11.7043		10.4448
			0.0133414		0.0289219
			0.0676812		0.069341
			122.895		204.135
			#DIV/0!		#DIV/0!
			3.76413		0.221094
			1.32129		1.983
			0.22543		0.662044
			0.168865		0.256729
			0.25836		1.20947
			0.00481585		0.00644075
			0.0615623		0.0739103
			0.417264		0.496918
			0.00916393		0.0126765
			0.0180511		0.0137164
			0.783461		4.1392
			0.675578		0.727939
			0.216349		0.231678
			0.109711		0.105587
			2.43774		0.100336
			0.749948		0.839536
			0.6889		0.596201
			2.59017		48.1499
			58.5046		0.338697
			0.174996		0.226599
			0.541085		0.372358
			27.2667		66.4558
			176.991		157.343
			0.05432		0.0954435
			0.0850982		0.0470627
			0.0438006		0.124136
			15.144		25.918
			1.9176		0.88541
			1.03181		1.22301
			1.26679		0.948339
			10.8485		11.9641
			14.7894		18.7226
			0.104283		0.213884
			0.000745105		0.00105868
			0.22632		0.236906
			0.883449		1.15826
			2.12137		2.01745
			0.04563		0.0480842
			0.0792477		0.0861824
			0.0142892		0.0205704
			5.09968		1.96685
			0.503441		0.897745
			0.632243		1.15377
			0.0836834		0.169397
			1.38581		3.62301
			0.000191735		0.000386523
			1.23365		1.40196
			3.13092		8.08591
			1.40944		1.41984
			1.60323		1.86751
			0.855615		0.686064
			1.01575		1.06437
			0.0760996		0.0721893
			2.16907		4.21031
			1.33842		1.13347
			1.05345		0.5664
			0.018906		0.0232248
			2.16362		2.60576
			1.34189		1.39268
			1.37144		1.84574
			1.36971		0.780887
			0.13172		0.170491
			0.0131826		0.0170384
			0.198815		0.250467
			12.2037		10.3596
			#DIV/0!		#DIV/0!
			4.84514		6.36194
			7.82105		9.1157
			0.0139409		0.0262052
			1.9635		2.09666
			cyaA_day6		cyacrpA_day6
			0.165305		0.387871
			2.06005		0.483588
			0.807405		0.62597
			21.2584		8.63749
			1.62738		0.877213
			0.00239705		0.00289772
			5.79562		1.75983
			0.476577		0.343576
			1.09804		2.17313
			0.0059045		0.00895678
			0.153368		0.273956
			0.652574		0.941148
			0.042419		0.0265019
			15.7454		25.0623
			86.0113		82.0341
			0.847405		0.0313826
			8.06978		1.118
			3.11605		6.08858
			0.498361		0.895888
			12.3361		10.3669
			0.0336097		0.046708
			0.651287		0.0643872
			1.64815		1.79144
			0.0331972		0.127339
			19.9456		6.13987
			0.000563543		0.000157303
			2.02852		2.56801
			0.00222996		8.31286
			3.67233		2.05851
			0.684972		0.47998
			7.72024e-05		0.000372761
			24.3918		20.0342
			0.230762		0.456717
			1.06523		2.64705
			0.959914		1.14269
			0.438847		0.578745
			2.06768		1.93574
			0.220715		3.61858
			0.0185384		0.0790509
			11.7043		10.4448
			0.0133414		0.0289219
			0.0676812		0.069341
			122.895		204.135
			#DIV/0!		#DIV/0!
			3.76413		0.221094
			1.32129		1.983
			0.22543		0.662044
			0.168865		0.256729
			0.25836		1.20947
			0.00481585		0.00644075
			0.0615623		0.0739103
			0.417264		0.496918
			0.00916393		0.0126765
			0.0180511		0.0137164
			0.783461		4.1392
			0.675578		0.727939
			0.216349		0.231678
			0.109711		0.105587
			2.43774		0.100336
			0.749948		0.839536
			0.6889		0.596201
			2.59017		48.1499
			58.5046		0.338697
			0.174996		0.226599
			0.541085		0.372358
			27.2667		66.4558
			176.991		157.343
			0.05432		0.0954435
			0.0850982		0.0470627
			0.0438006		0.124136
			15.144		25.918
			1.9176		0.88541
			1.03181		1.22301
			1.26679		0.948339
			10.8485		11.9641
			14.7894		18.7226
			0.104283		0.213884
			0.000745105		0.00105868
			0.22632		0.236906
			0.883449		1.15826
			2.12137		2.01745
			0.04563		0.0480842
			0.0792477		0.0861824
			0.0142892		0.0205704
			5.09968		1.96685
			0.503441		0.897745
			0.632243		1.15377
			0.0836834		0.169397
			1.38581		3.62301
			0.000191735		0.000386523
			1.23365		1.40196
			3.13092		8.08591
			1.40944		1.41984
			1.60323		1.86751
			0.855615		0.686064
			1.01575		1.06437
			0.0760996		0.0721893
			2.16907		4.21031
			1.33842		1.13347
			1.05345		0.5664
			0.018906		0.0232248
			2.16362		2.60576
			1.34189		1.39268
			1.37144		1.84574
			1.36971		0.780887
			0.13172		0.170491
			0.0131826		0.0170384
			0.198815		0.250467
			12.2037		10.3596
			#DIV/0!		#DIV/0!
			4.84514		6.36194
			7.82105		9.1157
			0.0139409		0.0262052
			1.9635		2.09666
			cyaA_day6		cyacrpA_day6
			0.165305		0.387871
			2.06005		0.483588
			0.807405		0.62597
			21.2584		8.63749
			1.62738		0.877213
			0.00239705		0.00289772
			5.79562		1.75983
			0.476577		0.343576
			1.09804		2.17313
			0.0059045		0.00895678
			0.153368		0.273956
			0.652574		0.941148
			0.042419		0.0265019
			15.7454		25.0623
			86.0113		82.0341
			0.847405		0.0313826
			8.06978		1.118
			3.11605		6.08858
			0.498361		0.895888
			12.3361		10.3669
			0.0336097		0.046708
			0.651287		0.0643872
			1.64815		1.79144
			0.0331972		0.127339
			19.9456		6.13987
			0.000563543		0.000157303
			2.02852		2.56801
			0.00222996		8.31286
			3.67233		2.05851
			0.684972		0.47998
			7.72024e-05		0.000372761
			24.3918		20.0342
			0.230762		0.456717
			1.06523		2.64705
			0.959914		1.14269
			0.438847		0.578745
			2.06768		1.93574
			0.220715		3.61858
			0.0185384		0.0790509
			11.7043		10.4448
			0.0133414		0.0289219
			0.0676812		0.069341
			122.895		204.135
			#DIV/0!		#DIV/0!
			3.76413		0.221094
			1.32129		1.983
			0.22543		0.662044
			0.168865		0.256729
			0.25836		1.20947
			0.00481585		0.00644075
			0.0615623		0.0739103
			0.417264		0.496918
			0.00916393		0.0126765
			0.0180511		0.0137164
			0.783461		4.1392
			0.675578		0.727939
			0.216349		0.231678
			0.109711		0.105587
			2.43774		0.100336
			0.749948		0.839536
			0.6889		0.596201
			2.59017		48.1499
			58.5046		0.338697
			0.174996		0.226599
			0.541085		0.372358
			27.2667		66.4558
			176.991		157.343
			0.05432		0.0954435
			0.0850982		0.0470627
			0.0438006		0.124136
			15.144		25.918
			1.9176		0.88541
			1.03181		1.22301
			1.26679		0.948339
			10.8485		11.9641
			14.7894		18.7226
			0.104283		0.213884
			0.000745105		0.00105868
			0.22632		0.236906
			0.883449		1.15826
			2.12137		2.01745
			0.04563		0.0480842
			0.0792477		0.0861824
			0.0142892		0.0205704
			5.09968		1.96685
			0.503441		0.897745
			0.632243		1.15377
			0.0836834		0.169397
			1.38581		3.62301
			0.000191735		0.000386523
			1.23365		1.40196
			3.13092		8.08591
			1.40944		1.41984
			1.60323		1.86751
			0.855615		0.686064
			1.01575		1.06437
			0.0760996		0.0721893
			2.16907		4.21031
			1.33842		1.13347
			1.05345		0.5664
			0.018906		0.0232248
			2.16362		2.60576
			1.34189		1.39268
			1.37144		1.84574
			1.36971		0.780887
			0.13172		0.170491
			0.0131826		0.0170384
			0.198815		0.250467
			12.2037		10.3596
			#DIV/0!		#DIV/0!
			4.84514		6.36194
			7.82105		9.1157
			0.0139409		0.0262052
			1.9635		2.09666
			cyaA_day6		cyacrpA_day6
			0.165305		0.387871
			2.06005		0.483588
			0.807405		0.62597
			21.2584		8.63749
			1.62738		0.877213
			0.00239705		0.00289772
			5.79562		1.75983
			0.476577		0.343576
			1.09804		2.17313
			0.0059045		0.00895678
			0.153368		0.273956
			0.652574		0.941148
			0.042419		0.0265019
			15.7454		25.0623
			86.0113		82.0341
			0.847405		0.0313826
			8.06978		1.118
			3.11605		6.08858
			0.498361		0.895888
			12.3361		10.3669
			0.0336097		0.046708
			0.651287		0.0643872
			1.64815		1.79144
			0.0331972		0.127339
			19.9456		6.13987
			0.000563543		0.000157303
			2.02852		2.56801
			0.00222996		8.31286
			3.67233		2.05851
			0.684972		0.47998
			7.72024e-05		0.000372761
			24.3918		20.0342
			0.230762		0.456717
			1.06523		2.64705
			0.959914		1.14269
			0.438847		0.578745
			2.06768		1.93574
			0.220715		3.61858
			0.0185384		0.0790509
			11.7043		10.4448
			0.0133414		0.0289219
			0.0676812		0.069341
			122.895		204.135
			#DIV/0!		#DIV/0!
			3.76413		0.221094
			1.32129		1.983
			0.22543		0.662044
			0.168865		0.256729
			0.25836		1.20947
			0.00481585		0.00644075
			0.0615623		0.0739103
			0.417264		0.496918
			0.00916393		0.0126765
			0.0180511		0.0137164
			0.783461		4.1392
			0.675578		0.727939
			0.216349		0.231678
			0.109711		0.105587
			2.43774		0.100336
			0.749948		0.839536
			0.6889		0.596201
			2.59017		48.1499
			58.5046		0.338697
			0.174996		0.226599
			0.541085		0.372358
			27.2667		66.4558
			176.991		157.343
			0.05432		0.0954435
			0.0850982		0.0470627
			0.0438006		0.124136
			15.144		25.918
			1.9176		0.88541
			1.03181		1.22301
			1.26679		0.948339
			10.8485		11.9641
			14.7894		18.7226
			0.104283		0.213884
			0.000745105		0.00105868
			0.22632		0.236906
			0.883449		1.15826
			2.12137		2.01745
			0.04563		0.0480842
			0.0792477		0.0861824
			0.0142892		0.0205704
			5.09968		1.96685
			0.503441		0.897745
			0.632243		1.15377
			0.0836834		0.169397
			1.38581		3.62301
			0.000191735		0.000386523
			1.23365		1.40196
			3.13092		8.08591
			1.40944		1.41984
			1.60323		1.86751
			0.855615		0.686064
			1.01575		1.06437
			0.0760996		0.0721893
			2.16907		4.21031
			1.33842		1.13347
			1.05345		0.5664
			0.018906		0.0232248
			2.16362		2.60576
			1.34189		1.39268
			1.37144		1.84574
			1.36971		0.780887
			0.13172		0.170491
			0.0131826		0.0170384
			0.198815		0.250467
			12.2037		10.3596
			#DIV/0!		#DIV/0!
			4.84514		6.36194
			7.82105		9.1157
			0.0139409		0.0262052
			1.9635		2.09666
			cyaA_day6		cyacrpA_day6
			0.165305		0.387871
			2.06005		0.483588
			0.807405		0.62597
			21.2584		8.63749
			1.62738		0.877213
			0.00239705		0.00289772
			5.79562		1.75983
			0.476577		0.343576
			1.09804		2.17313
			0.0059045		0.00895678
			0.153368		0.273956
			0.652574		0.941148
			0.042419		0.0265019
			15.7454		25.0623
			86.0113		82.0341
			0.847405		0.0313826
			8.06978		1.118
			3.11605		6.08858
			0.498361		0.895888
			12.3361		10.3669
			0.0336097		0.046708
			0.651287		0.0643872
			1.64815		1.79144
			0.0331972		0.127339
			19.9456		6.13987
			0.000563543		0.000157303
			2.02852		2.56801
			0.00222996		8.31286
			3.67233		2.05851
			0.684972		0.47998
			7.72024e-05		0.000372761
			24.3918		20.0342
			0.230762		0.456717
			1.06523		2.64705
			0.959914		1.14269
			0.438847		0.578745
			2.06768		1.93574
			0.220715		3.61858
			0.0185384		0.0790509
			11.7043		10.4448
			0.0133414		0.0289219
			0.0676812		0.069341
			122.895		204.135
			#DIV/0!		#DIV/0!
			3.76413		0.221094
			1.32129		1.983
			0.22543		0.662044
			0.168865		0.256729
			0.25836		1.20947
			0.00481585		0.00644075
			0.0615623		0.0739103
			0.417264		0.496918
			0.00916393		0.0126765
			0.0180511		0.0137164
			0.783461		4.1392
			0.675578		0.727939
			0.216349		0.231678
			0.109711		0.105587
			2.43774		0.100336
			0.749948		0.839536
			0.6889		0.596201
			2.59017		48.1499
			58.5046		0.338697
			0.174996		0.226599
			0.541085		0.372358
			27.2667		66.4558
			176.991		157.343
			0.05432		0.0954435
			0.0850982		0.0470627
			0.0438006		0.124136
			15.144		25.918
			1.9176		0.88541
			1.03181		1.22301
			1.26679		0.948339
			10.8485		11.9641
			14.7894		18.7226
			0.104283		0.213884
			0.000745105		0.00105868
			0.22632		0.236906
			0.883449		1.15826
			2.12137		2.01745
			0.04563		0.0480842
			0.0792477		0.0861824
			0.0142892		0.0205704
			5.09968		1.96685
			0.503441		0.897745
			0.632243		1.15377
			0.0836834		0.169397
			1.38581		3.62301
			0.000191735		0.000386523
			1.23365		1.40196
			3.13092		8.08591
			1.40944		1.41984
			1.60323		1.86751
			0.855615		0.686064
			1.01575		1.06437
			0.0760996		0.0721893
			2.16907		4.21031
			1.33842		1.13347
			1.05345		0.5664
			0.018906		0.0232248
			2.16362		2.60576
			1.34189		1.39268
			1.37144		1.84574
			1.36971		0.780887
			0.13172		0.170491
			0.0131826		0.0170384
			0.198815		0.250467
			12.2037		10.3596
			#DIV/0!		#DIV/0!
			4.84514		6.36194
			7.82105		9.1157
			0.0139409		0.0262052
			1.9635		2.09666
			cyaA_day6		cyacrpA_day6
			0.165305		0.387871
			2.06005		0.483588
			0.807405		0.62597
			21.2584		8.63749
			1.62738		0.877213
			0.00239705		0.00289772
			5.79562		1.75983
			0.476577		0.343576
			1.09804		2.17313
			0.0059045		0.00895678
			0.153368		0.273956
			0.652574		0.941148
			0.042419		0.0265019
			15.7454		25.0623
			86.0113		82.0341
			0.847405		0.0313826
			8.06978		1.118
			3.11605		6.08858
			0.498361		0.895888
			12.3361		10.3669
			0.0336097		0.046708
			0.651287		0.0643872
			1.64815		1.79144
			0.0331972		0.127339
			19.9456		6.13987
			0.000563543		0.000157303
			2.02852		2.56801
			0.00222996		8.31286
			3.67233		2.05851
			0.684972		0.47998
			7.72024e-05		0.000372761
			24.3918		20.0342
			0.230762		0.456717
			1.06523		2.64705
			0.959914		1.14269
			0.438847		0.578745
			2.06768		1.93574
			0.220715		3.61858
			0.0185384		0.0790509
			11.7043		10.4448
			0.0133414		0.0289219
			0.0676812		0.069341
			122.895		204.135
			#DIV/0!		#DIV/0!
			3.76413		0.221094
			1.32129		1.983
			0.22543		0.662044
			0.168865		0.256729
			0.25836		1.20947
			0.00481585		0.00644075
			0.0615623		0.0739103
			0.417264		0.496918
			0.00916393		0.0126765
			0.0180511		0.0137164
			0.783461		4.1392
			0.675578		0.727939
			0.216349		0.231678
			0.109711		0.105587
			2.43774		0.100336
			0.749948		0.839536
			0.6889		0.596201
			2.59017		48.1499
			58.5046		0.338697
			0.174996		0.226599
			0.541085		0.372358
			27.2667		66.4558
			176.991		157.343
			0.05432		0.0954435
			0.0850982		0.0470627
			0.0438006		0.124136
			15.144		25.918
			1.9176		0.88541
			1.03181		1.22301
			1.26679		0.948339
			10.8485		11.9641
			14.7894		18.7226
			0.104283		0.213884
			0.000745105		0.00105868
			0.22632		0.236906
			0.883449		1.15826
			2.12137		2.01745
			0.04563		0.0480842
			0.0792477		0.0861824
			0.0142892		0.0205704
			5.09968		1.96685
			0.503441		0.897745
			0.632243		1.15377
			0.0836834		0.169397
			1.38581		3.62301
			0.000191735		0.000386523
			1.23365		1.40196
			3.13092		8.08591
			1.40944		1.41984
			1.60323		1.86751
			0.855615		0.686064
			1.01575		1.06437
			0.0760996		0.0721893
			2.16907		4.21031
			1.33842		1.13347
			1.05345		0.5664
			0.018906		0.0232248
			2.16362		2.60576
			1.34189		1.39268
			1.37144		1.84574
			1.36971		0.780887
			0.13172		0.170491
			0.0131826		0.0170384
			0.198815		0.250467
			12.2037		10.3596
			#DIV/0!		#DIV/0!
			4.84514		6.36194
			7.82105		9.1157
			0.0139409		0.0262052
			1.9635		2.09666
			cyaA_day6		cyacrpA_day6
			0.165305		0.387871
			2.06005		0.483588
			0.807405		0.62597
			21.2584		8.63749
			1.62738		0.877213
			0.00239705		0.00289772
			5.79562		1.75983
			0.476577		0.343576
			1.09804		2.17313
			0.0059045		0.00895678
			0.153368		0.273956
			0.652574		0.941148
			0.042419		0.0265019
			15.7454		25.0623
			86.0113		82.0341
			0.847405		0.0313826
			8.06978		1.118
			3.11605		6.08858
			0.498361		0.895888
			12.3361		10.3669
			0.0336097		0.046708
			0.651287		0.0643872
			1.64815		1.79144
			0.0331972		0.127339
			19.9456		6.13987
			0.000563543		0.000157303
			2.02852		2.56801
			0.00222996		8.31286
			3.67233		2.05851
			0.684972		0.47998
			7.72024e-05		0.000372761
			24.3918		20.0342
			0.230762		0.456717
			1.06523		2.64705
			0.959914		1.14269
			0.438847		0.578745
			2.06768		1.93574
			0.220715		3.61858
			0.0185384		0.0790509
			11.7043		10.4448
			0.0133414		0.0289219
			0.0676812		0.069341
			122.895		204.135
			#DIV/0!		#DIV/0!
			3.76413		0.221094
			1.32129		1.983
			0.22543		0.662044
			0.168865		0.256729
			0.25836		1.20947
			0.00481585		0.00644075
			0.0615623		0.0739103
			0.417264		0.496918
			0.00916393		0.0126765
			0.0180511		0.0137164
			0.783461		4.1392
			0.675578		0.727939
			0.216349		0.231678
			0.109711		0.105587
			2.43774		0.100336
			0.749948		0.839536
			0.6889		0.596201
			2.59017		48.1499
			58.5046		0.338697
			0.174996		0.226599
			0.541085		0.372358
			27.2667		66.4558
			176.991		157.343
			0.05432		0.0954435
			0.0850982		0.0470627
			0.0438006		0.124136
			15.144		25.918
			1.9176		0.88541
			1.03181		1.22301
			1.26679		0.948339
			10.8485		11.9641
			14.7894		18.7226
			0.104283		0.213884
			0.000745105		0.00105868
			0.22632		0.236906
			0.883449		1.15826
			2.12137		2.01745
			0.04563		0.0480842
			0.0792477		0.0861824
			0.0142892		0.0205704
			5.09968		1.96685
			0.503441		0.897745
			0.632243		1.15377
			0.0836834		0.169397
			1.38581		3.62301
			0.000191735		0.000386523
			1.23365		1.40196
			3.13092		8.08591
			1.40944		1.41984
			1.60323		1.86751
			0.855615		0.686064
			1.01575		1.06437
			0.0760996		0.0721893
			2.16907		4.21031
			1.33842		1.13347
			1.05345		0.5664
			0.018906		0.0232248
			2.16362		2.60576
			1.34189		1.39268
			1.37144		1.84574
			1.36971		0.780887
			0.13172		0.170491
			0.0131826		0.0170384
			0.198815		0.250467
			12.2037		10.3596
			#DIV/0!		#DIV/0!
			4.84514		6.36194
			7.82105		9.1157
			0.0139409		0.0262052
			1.9635		2.09666
			cyaA_day6		cyacrpA_day6
			0.165305		0.387871
			2.06005		0.483588
			0.807405		0.62597
			21.2584		8.63749
			1.62738		0.877213
			0.00239705		0.00289772
			5.79562		1.75983
			0.476577		0.343576
			1.09804		2.17313
			0.0059045		0.00895678
			0.153368		0.273956
			0.652574		0.941148
			0.042419		0.0265019
			15.7454		25.0623
			86.0113		82.0341
			0.847405		0.0313826
			8.06978		1.118
			3.11605		6.08858
			0.498361		0.895888
			12.3361		10.3669
			0.0336097		0.046708
			0.651287		0.0643872
			1.64815		1.79144
			0.0331972		0.127339
			19.9456		6.13987
			0.000563543		0.000157303
			2.02852		2.56801
			0.00222996		8.31286
			3.67233		2.05851
			0.684972		0.47998
			7.72024e-05		0.000372761
			24.3918		20.0342
			0.230762		0.456717
			1.06523		2.64705
			0.959914		1.14269
			0.438847		0.578745
			2.06768		1.93574
			0.220715		3.61858
			0.0185384		0.0790509
			11.7043		10.4448
			0.0133414		0.0289219
			0.0676812		0.069341
			122.895		204.135
			#DIV/0!		#DIV/0!
			3.76413		0.221094
			1.32129		1.983
			0.22543		0.662044
			0.168865		0.256729
			0.25836		1.20947
			0.00481585		0.00644075
			0.0615623		0.0739103
			0.417264		0.496918
			0.00916393		0.0126765
			0.0180511		0.0137164
			0.783461		4.1392
			0.675578		0.727939
			0.216349		0.231678
			0.109711		0.105587
			2.43774		0.100336
			0.749948		0.839536
			0.6889		0.596201
			2.59017		48.1499
			58.5046		0.338697
			0.174996		0.226599
			0.541085		0.372358
			27.2667		66.4558
			176.991		157.343
			0.05432		0.0954435
			0.0850982		0.0470627
			0.0438006		0.124136
			15.144		25.918
			1.9176		0.88541
			1.03181		1.22301
			1.26679		0.948339
			10.8485		11.9641
			14.7894		18.7226
			0.104283		0.213884
			0.000745105		0.00105868
			0.22632		0.236906
			0.883449		1.15826
			2.12137		2.01745
			0.04563		0.0480842
			0.0792477		0.0861824
			0.0142892		0.0205704
			5.09968		1.96685
			0.503441		0.897745
			0.632243		1.15377
			0.0836834		0.169397
			1.38581		3.62301
			0.000191735		0.000386523
			1.23365		1.40196
			3.13092		8.08591
			1.40944		1.41984
			1.60323		1.86751
			0.855615		0.686064
			1.01575		1.06437
			0.0760996		0.0721893
			2.16907		4.21031
			1.33842		1.13347
			1.05345		0.5664
			0.018906		0.0232248
			2.16362		2.60576
			1.34189		1.39268
			1.37144		1.84574
			1.36971		0.780887
			0.13172		0.170491
			0.0131826		0.0170384
			0.198815		0.250467
			12.2037		10.3596
			#DIV/0!		#DIV/0!
			4.84514		6.36194
			7.82105		9.1157
			0.0139409		0.0262052
			1.9635		2.09666
			cyaA_day6		cyacrpA_day6
			0.165305		0.387871
			2.06005		0.483588
			0.807405		0.62597
			21.2584		8.63749
			1.62738		0.877213
			0.00239705		0.00289772
			5.79562		1.75983
			0.476577		0.343576
			1.09804		2.17313
			0.0059045		0.00895678
			0.153368		0.273956
			0.652574		0.941148
			0.042419		0.0265019
			15.7454		25.0623
			86.0113		82.0341
			0.847405		0.0313826
			8.06978		1.118
			3.11605		6.08858
			0.498361		0.895888
			12.3361		10.3669
			0.0336097		0.046708
			0.651287		0.0643872
			1.64815		1.79144
			0.0331972		0.127339
			19.9456		6.13987
			0.000563543		0.000157303
			2.02852		2.56801
			0.00222996		8.31286
			3.67233		2.05851
			0.684972		0.47998
			7.72024e-05		0.000372761
			24.3918		20.0342
			0.230762		0.456717
			1.06523		2.64705
			0.959914		1.14269
			0.438847		0.578745
			2.06768		1.93574
			0.220715		3.61858
			0.0185384		0.0790509
			11.7043		10.4448
			0.0133414		0.0289219
			0.0676812		0.069341
			122.895		204.135
			#DIV/0!		#DIV/0!
			3.76413		0.221094
			1.32129		1.983
			0.22543		0.662044
			0.168865		0.256729
			0.25836		1.20947
			0.00481585		0.00644075
			0.0615623		0.0739103
			0.417264		0.496918
			0.00916393		0.0126765
			0.0180511		0.0137164
			0.783461		4.1392
			0.675578		0.727939
			0.216349		0.231678
			0.109711		0.105587
			2.43774		0.100336
			0.749948		0.839536
			0.6889		0.596201
			2.59017		48.1499
			58.5046		0.338697
			0.174996		0.226599
			0.541085		0.372358
			27.2667		66.4558
			176.991		157.343
			0.05432		0.0954435
			0.0850982		0.0470627
			0.0438006		0.124136
			15.144		25.918
			1.9176		0.88541
			1.03181		1.22301
			1.26679		0.948339
			10.8485		11.9641
			14.7894		18.7226
			0.104283		0.213884
			0.000745105		0.00105868
			0.22632		0.236906
			0.883449		1.15826
			2.12137		2.01745
			0.04563		0.0480842
			0.0792477		0.0861824
			0.0142892		0.0205704
			5.09968		1.96685
			0.503441		0.897745
			0.632243		1.15377
			0.0836834		0.169397
			1.38581		3.62301
			0.000191735		0.000386523
			1.23365		1.40196
			3.13092		8.08591
			1.40944		1.41984
			1.60323		1.86751
			0.855615		0.686064
			1.01575		1.06437
			0.0760996		0.0721893
			2.16907		4.21031
			1.33842		1.13347
			1.05345		0.5664
			0.018906		0.0232248
			2.16362		2.60576
			1.34189		1.39268
			1.37144		1.84574
			1.36971		0.780887
			0.13172		0.170491
			0.0131826		0.0170384
			0.198815		0.250467
			12.2037		10.3596
			#DIV/0!		#DIV/0!
			4.84514		6.36194
			7.82105		9.1157
			0.0139409		0.0262052
			1.9635		2.09666
			cyaA_day6		cyacrpA_day6
			0.165305		0.387871
			2.06005		0.483588
			0.807405		0.62597
			21.2584		8.63749
			1.62738		0.877213
			0.00239705		0.00289772
			5.79562		1.75983
			0.476577		0.343576
			1.09804		2.17313
			0.0059045		0.00895678
			0.153368		0.273956
			0.652574		0.941148
			0.042419		0.0265019
			15.7454		25.0623
			86.0113		82.0341
			0.847405		0.0313826
			8.06978		1.118
			3.11605		6.08858
			0.498361		0.895888
			12.3361		10.3669
			0.0336097		0.046708
			0.651287		0.0643872
			1.64815		1.79144
			0.0331972		0.127339
			19.9456		6.13987
			0.000563543		0.000157303
			2.02852		2.56801
			0.00222996		8.31286
			3.67233		2.05851
			0.684972		0.47998
			7.72024e-05		0.000372761
			24.3918		20.0342
			0.230762		0.456717
			1.06523		2.64705
			0.959914		1.14269
			0.438847		0.578745
			2.06768		1.93574
			0.220715		3.61858
			0.0185384		0.0790509
			11.7043		10.4448
			0.0133414		0.0289219
			0.0676812		0.069341
			122.895		204.135
			#DIV/0!		#DIV/0!
			3.76413		0.221094
			1.32129		1.983
			0.22543		0.662044
			0.168865		0.256729
			0.25836		1.20947
			0.00481585		0.00644075
			0.0615623		0.0739103
			0.417264		0.496918
			0.00916393		0.0126765
			0.0180511		0.0137164
			0.783461		4.1392
			0.675578		0.727939
			0.216349		0.231678
			0.109711		0.105587
			2.43774		0.100336
			0.749948		0.839536
			0.6889		0.596201
			2.59017		48.1499
			58.5046		0.338697
			0.174996		0.226599
			0.541085		0.372358
			27.2667		66.4558
			176.991		157.343
			0.05432		0.0954435
			0.0850982		0.0470627
			0.0438006		0.124136
			15.144		25.918
			1.9176		0.88541
			1.03181		1.22301
			1.26679		0.948339
			10.8485		11.9641
			14.7894		18.7226
			0.104283		0.213884
			0.000745105		0.00105868
			0.22632		0.236906
			0.883449		1.15826
			2.12137		2.01745
			0.04563		0.0480842
			0.0792477		0.0861824
			0.0142892		0.0205704
			5.09968		1.96685
			0.503441		0.897745
			0.632243		1.15377
			0.0836834		0.169397
			1.38581		3.62301
			0.000191735		0.000386523
			1.23365		1.40196
			3.13092		8.08591
			1.40944		1.41984
			1.60323		1.86751
			0.855615		0.686064
			1.01575		1.06437
			0.0760996		0.0721893
			2.16907		4.21031
			1.33842		1.13347
			1.05345		0.5664
			0.018906		0.0232248
			2.16362		2.60576
			1.34189		1.39268
			1.37144		1.84574
			1.36971		0.780887
			0.13172		0.170491
			0.0131826		0.0170384
			0.198815		0.250467
			12.2037		10.3596
			#DIV/0!		#DIV/0!
			4.84514		6.36194
			7.82105		9.1157
			0.0139409		0.0262052
			1.9635		2.09666
			cyaA_day6		cyacrpA_day6
			0.165305		0.387871
			2.06005		0.483588
			0.807405		0.62597
			21.2584		8.63749
			1.62738		0.877213
			0.00239705		0.00289772
			5.79562		1.75983
			0.476577		0.343576
			1.09804		2.17313
			0.0059045		0.00895678
			0.153368		0.273956
			0.652574		0.941148
			0.042419		0.0265019
			15.7454		25.0623
			86.0113		82.0341
			0.847405		0.0313826
			8.06978		1.118
			3.11605		6.08858
			0.498361		0.895888
			12.3361		10.3669
			0.0336097		0.046708
			0.651287		0.0643872
			1.64815		1.79144
			0.0331972		0.127339
			19.9456		6.13987
			0.000563543		0.000157303
			2.02852		2.56801
			0.00222996		8.31286
			3.67233		2.05851
			0.684972		0.47998
			7.72024e-05		0.000372761
			24.3918		20.0342
			0.230762		0.456717
			1.06523		2.64705
			0.959914		1.14269
			0.438847		0.578745
			2.06768		1.93574
			0.220715		3.61858
			0.0185384		0.0790509
			11.7043		10.4448
			0.0133414		0.0289219
			0.0676812		0.069341
			122.895		204.135
			#DIV/0!		#DIV/0!
			3.76413		0.221094
			1.32129		1.983
			0.22543		0.662044
			0.168865		0.256729
			0.25836		1.20947
			0.00481585		0.00644075
			0.0615623		0.0739103
			0.417264		0.496918
			0.00916393		0.0126765
			0.0180511		0.0137164
			0.783461		4.1392
			0.675578		0.727939
			0.216349		0.231678
			0.109711		0.105587
			2.43774		0.100336
			0.749948		0.839536
			0.6889		0.596201
			2.59017		48.1499
			58.5046		0.338697
			0.174996		0.226599
			0.541085		0.372358
			27.2667		66.4558
			176.991		157.343
			0.05432		0.0954435
			0.0850982		0.0470627
			0.0438006		0.124136
			15.144		25.918
			1.9176		0.88541
			1.03181		1.22301
			1.26679		0.948339
			10.8485		11.9641
			14.7894		18.7226
			0.104283		0.213884
			0.000745105		0.00105868
			0.22632		0.236906
			0.883449		1.15826
			2.12137		2.01745
			0.04563		0.0480842
			0.0792477		0.0861824
			0.0142892		0.0205704
			5.09968		1.96685
			0.503441		0.897745
			0.632243		1.15377
			0.0836834		0.169397
			1.38581		3.62301
			0.000191735		0.000386523
			1.23365		1.40196
			3.13092		8.08591
			1.40944		1.41984
			1.60323		1.86751
			0.855615		0.686064
			1.01575		1.06437
			0.0760996		0.0721893
			2.16907		4.21031
			1.33842		1.13347
			1.05345		0.5664
			0.018906		0.0232248
			2.16362		2.60576
			1.34189		1.39268
			1.37144		1.84574
			1.36971		0.780887
			0.13172		0.170491
			0.0131826		0.0170384
			0.198815		0.250467
			12.2037		10.3596
			#DIV/0!		#DIV/0!
			4.84514		6.36194
			7.82105		9.1157
			0.0139409		0.0262052
			1.9635		2.09666
			cyaA_day6		cyacrpA_day6
			0.165305		0.387871
			2.06005		0.483588
			0.807405		0.62597
			21.2584		8.63749
			1.62738		0.877213
			0.00239705		0.00289772
			5.79562		1.75983
			0.476577		0.343576
			1.09804		2.17313
			0.0059045		0.00895678
			0.153368		0.273956
			0.652574		0.941148
			0.042419		0.0265019
			15.7454		25.0623
			86.0113		82.0341
			0.847405		0.0313826
			8.06978		1.118
			3.11605		6.08858
			0.498361		0.895888
			12.3361		10.3669
			0.0336097		0.046708
			0.651287		0.0643872
			1.64815		1.79144
			0.0331972		0.127339
			19.9456		6.13987
			0.000563543		0.000157303
			2.02852		2.56801
			0.00222996		8.31286
			3.67233		2.05851
			0.684972		0.47998
			7.72024e-05		0.000372761
			24.3918		20.0342
			0.230762		0.456717
			1.06523		2.64705
			0.959914		1.14269
			0.438847		0.578745
			2.06768		1.93574
			0.220715		3.61858
			0.0185384		0.0790509
			11.7043		10.4448
			0.0133414		0.0289219
			0.0676812		0.069341
			122.895		204.135
			#DIV/0!		#DIV/0!
[truncated: 5,360 more rows]
