# Supplementary material for: Temporal evolution of master regulator Crp identifies pyrimidines as catabolite modulator factors
Source: Nat Commun. 2021 Oct 7;12:5880. doi: 10.1038/s41467-021-26098-x (PMC8497467; doi:10.1038/s41467-021-26098-x)
Supplement: Supplementary file 7 — Source Data [file 41467_2021_26098_MOESM7_ESM.xlsx]

## Sheet: Fig. 2b
Fig. 2b
		cya day 1	cya day 5	cyacrp day 1	cyacrp day 5	cmkA216E day 1	cmkA216E day 5	cmk day 1	cmk day 5	blank
	Specific CMP levels for day 1 and 5	0.30969	0.495945	0.188675	0.612812	3.416	4.84117	1.26325	4.11875	0.011083
		0.215593	0.505766	0.189114	0.643891	2.35412	4.70116	1.05971	4.32151	0.019853
		0.235068	0.524629	0.265367	0.40801	2.31894	2.5452	1.0369	2.9865	0.024058
		0.233974	0.500423	0.262827	0.480199	2.6939	2.97338	0.98058	4.34708	0.019797

## Sheet: Fig. 2c
Fig. 2c
		WT	cya	cya crp
	Fold change of cytidine from day 1 to 6	3.09192	17.8439	12.4386
		5.77804	22.3963	16.6005
		5.58695	76.3334	64.9015
		7.30454	14.3091	13.0761

## Sheet: Fig. 2d
Fig. 2d
	Source data is directly from Supplementary Data 1.

## Sheet: Fig. 4b
Fig. 4b
		Ø	cAMP	cytidine	uridine	thymidine	CMP	UMP
	Response (nm)	0.1387	1.5717	0.2838	0.2006	0.112602	0.114609	0.087504
		0.1391	1.5156	0.2948	0.2084	0.119181	0.111608	0.084972

## Sheet: Fig. 4c
Fig. 4c
		Ø	cAMP	cytidine	uridine	thymidine	CMP	UMP
	Response (nm)	0.1074	4.0484	0.1052	0.1068	0.105741	0.071957	0.078638
		0.1037	4.1106	0.092	0.0957	0.108145	0.059742	0.066422

## Sheet: Fig. 5a
Fig. 5a
		cya,0 mM cAMP	cya,0.25 mM cAMP	cya,0.5 mM cAMP	cya,0.8 mM cAMP	cya,1 mM cAMP	WT,0 mM cAMP
	RFU/OD after 9h	109.588	1216.66	6016.98	9988.61	14122.8	17354.9
		214.931	1246.08	5289.9	10100.4	14588.1	14603.4
							15618.2

## Sheet: Fig. 5b
Fig. 5b
		WT + no add	WT + 10mM cytidine	A144T + no add	A144T + 10mM cytidine
	RFU/OD after 9h	12263.1	3519.47	1589.01	5540.15
		10571.4	3666.72	1815.37	3103.7
		10418.5	2536.56	1951.5	3585.55

## Sheet: Fig. 5c
Fig. 5c
		MGWT + umpH	MGWT + empty
	RFU/OD after 9h	6890	12713
		6962	13142
		7172	14375

## Sheet: Fig. 6a
Fig. 6a
Fig. 6a
		A144T + no add	A144T + 10mM cytidine	A144T Q170K + no add	A144T Q170K + 10mM cytidine
	RFU/OD after 9h	1511.8	4929.63	5575.62	5869.83
		1676.47	3852.94	4832.27	4892.95
		1521.32	4521.08	4543.29	3750

## Sheet: Fig. 6c
Fig. 6c
		A144T + no add	A144T + 10mM cytidine	T140K + no add	T140K + 10mM cytidine	G141D + no add	G141D + 10mM cytidine
	RFU/OD after 9h	6633	10365	2582	2043	2626	1454
		5828	8294	2734	2217	2312	1816
		7856	11453	3851	2077	2939	2209

[truncated: 14 more sheets: Fig. 6e, Fig. 8a, Fig. 8c, Fig. S2a, Fig. S2b, Fig. S3a, Fig. S3b, Fig. S3c, Fig. S5a, Fig. S5b, Fig. S6a, Fig. S6b, Fig. S7, Fig. S8]
